# Supplementary material for: Bis(μ-5-carboxyl­atotetra­zolido)bis­[aqua­(2,2′-bipyrid­yl)cadmium(II)]
Source: Acta Crystallogr Sect E Struct Rep Online. 2010 Jul 21;66(Pt 8):m981–2. doi: 10.1107/S1600536810027613 (PMC3007395; doi:10.1107/S1600536810027613)
Supplement: Supplementary file 1 [file e-66-0m981-sup1.cif]

##############################################################################
###                                                                        ###
###        Electronic paper (Acta Crystallographica Section E)             ###
###                                                                        ###
##############################################################################
#                                                                            #
# This CIF contains the data in a paper accepted for publication in Acta     #
# Crystallographica Section E. It conforms to the requirements of Notes      #
# for Authors for Section E, and has been peer reviewed under the auspices   #
# of the IUCr Commission on Journals.                                        #
#                                                                            #
# Full details of the Crystallographic Information File format               #
# are given in the paper "The Crystallographic Information File (CIF):       #
# a New Standard Archive File for Crystallography" by S. R. Hall, F. H.      #
# Allen and I. D. Brown [Acta Cryst. (1991), A47, 655-685].                  #
#                                                                            #
# The current version of the core CIF dictionary is obtainable from          #
# ftp://ftp.iucr.org/pub/cif_core.dic. The current version number is 2.4.    #
#                                                                            #
# Software is freely available for graphical display of the structure(s) in  #
# this CIF.  For information consult the CIF home page http://www.iucr.org/  #
# cif/home.html                                                              #
#                                                                            #
# This file may be used for bona fide research purposes within the           #
# scientific community so long as proper attribution is given to the journal # 
# article from which it was obtained.                                        #
#                                                                            #
##############################################################################
                                             
data_I
_audit_creation_method     SHELXL-97
_chemical_name_systematic
;
Bis(\m-5-carboxylatotetrazolido)bis[aqua(2,2'-bipyridyl)cadmium(II)]
;
_chemical_name_common     ?
_chemical_formula_moiety     'C24 H20 Cd2 N12 O6'
_chemical_formula_sum     'C24 H20 Cd2 N12 O6'
_chemical_formula_iupac     '[Cd2 (C2 N4 O2)2 (C10 H8 N2)2 (H2 O)2]'
_chemical_formula_weight     797.32
_chemical_melting_point     ?
_symmetry_cell_setting     triclinic
_symmetry_space_group_name_H-M     'P -1'
_symmetry_space_group_name_Hall     '-P 1'
loop_
    _symmetry_equiv_pos_as_xyz
    'x, y, z'
    '-x, -y, -z'
_cell_length_a     7.5218(13)
_cell_length_b     9.6372(16)
_cell_length_c     9.7335(16)
_cell_angle_alpha     75.628(3)
_cell_angle_beta     89.686(3)
_cell_angle_gamma     74.461(2)
_cell_volume     657.10(19)
_cell_formula_units_Z     1
_cell_measurement_reflns_used     2926
_cell_measurement_theta_min     2.71
_cell_measurement_theta_max     27.00
_cell_measurement_temperature     173(2)
_exptl_crystal_description     block
_exptl_crystal_colour     colourless
_exptl_crystal_size_max     0.28
_exptl_crystal_size_mid     0.22
_exptl_crystal_size_min     0.16
_exptl_crystal_density_diffrn     2.015
_exptl_crystal_density_meas     ?
_exptl_crystal_density_method     'not measured'
_exptl_crystal_F_000     392
_exptl_absorpt_coefficient_mu     1.686
_exptl_absorpt_correction_type     multi-scan
_exptl_absorpt_process_details     '(SADABS; Bruker, 1998)'
_exptl_absorpt_correction_T_min     0.6496
_exptl_absorpt_correction_T_max     0.7742
_exptl_special_details
;
;
_diffrn_ambient_temperature     173(2)
_diffrn_radiation_type     MoK\a
_diffrn_radiation_wavelength     0.71073
_diffrn_radiation_source     'fine-focus sealed tube'
_diffrn_radiation_monochromator     graphite
_diffrn_measurement_device_type     'Bruker SMART CCD area-detector'
_diffrn_measurement_method     'phi and omega scans'
_diffrn_detector_area_resol_mean     ?
_diffrn_reflns_number     3760
_diffrn_reflns_av_R_equivalents     0.0193
_diffrn_reflns_av_sigmaI/netI     0.0342
_diffrn_reflns_theta_min     2.16
_diffrn_reflns_theta_max     25.00
_diffrn_reflns_theta_full     25.00
_diffrn_measured_fraction_theta_max     0.986
_diffrn_measured_fraction_theta_full     0.986
_diffrn_reflns_limit_h_min     -8
_diffrn_reflns_limit_h_max     8
_diffrn_reflns_limit_k_min     -11
_diffrn_reflns_limit_k_max     11
_diffrn_reflns_limit_l_min     -11
_diffrn_reflns_limit_l_max     11
_diffrn_standards_number     0
_diffrn_standards_interval_count     0
_diffrn_standards_interval_time     0
_diffrn_standards_decay_%     0
_refine_special_details
;
Refinement of <i>F</i>^2^ against ALL reflections. The weighted <i>R</i>-factor
<i>wR</i> and goodness of fit <i>S</i> are based on <i>F</i>^2^, conventional
<i>R</i>-factors <i>R</i> are based on <i>F</i>, with <i>F</i> set to zero for
negative <i>F</i>^2^. The threshold expression of <i>F</i>^2^ >
\s(<i>F</i>^2^) is used only for calculating <i>R</i>-factors(gt) <i>etc</i>.
and is not relevant to the choice of reflections for refinement.
<i>R</i>-factors based on <i>F</i>^2^ are statistically about twice as large
as those based on <i>F</i>, and <i>R</i>- factors based on ALL data will be
even larger.
;
_reflns_number_total     2268
_reflns_number_gt     1930
_reflns_threshold_expression     I>2sigma(I)
_refine_ls_structure_factor_coef     Fsqd
_refine_ls_matrix_type     full
_refine_ls_R_factor_all     0.0306
_refine_ls_R_factor_gt     0.0252
_refine_ls_wR_factor_gt     0.0618
_refine_ls_wR_factor_ref     0.0655
_refine_ls_goodness_of_fit_ref     1.112
_refine_ls_restrained_S_all     1.112
_refine_ls_number_reflns     2168
_refine_ls_number_parameters     207
_refine_ls_number_restraints     3
_refine_ls_hydrogen_treatment     mixed
_refine_ls_weighting_scheme     calc
_refine_ls_weighting_details
         'calc w=1/[\s^2^(Fo^2^)+(0.0331P)^2^+0.4626P] where P=(Fo^2^+2Fc^2^)/3'
_atom_sites_solution_hydrogens     geom
_atom_sites_solution_primary     direct
_atom_sites_solution_secondary     difmap
_refine_ls_shift/su_max     0.000
_refine_ls_shift/su_mean     0.000
_refine_diff_density_max     0.702
_refine_diff_density_min     -0.474
_refine_ls_extinction_method     none
_refine_ls_extinction_coef     ?
loop_
    _atom_type_symbol
    _atom_type_description
    _atom_type_scat_dispersion_real
    _atom_type_scat_dispersion_imag
    _atom_type_scat_source
    'C' 'C' 0.0033 0.0016
                         'International Tables Vol C Tables 4.2.6.8 and 6.1.1.4'
    'H' 'H' 0.0000 0.0000
                         'International Tables Vol C Tables 4.2.6.8 and 6.1.1.4'
    'Cd' 'Cd' -0.8075 1.2024
                         'International Tables Vol C Tables 4.2.6.8 and 6.1.1.4'
    'N' 'N' 0.0061 0.0033
                         'International Tables Vol C Tables 4.2.6.8 and 6.1.1.4'
    'O' 'O' 0.0106 0.0060
                         'International Tables Vol C Tables 4.2.6.8 and 6.1.1.4'
_computing_data_collection     'SMART (Bruker, 1998)'
_computing_cell_refinement     'SAINT (Bruker, 1998)'
_computing_data_reduction     'SAINT (Bruker, 1998)'
_computing_structure_solution     'SHELXS97 (Sheldrick, 2008)'
_computing_structure_refinement     'SHELXL97 (Sheldrick, 2008)'
_computing_molecular_graphics     'SHELXTL (Sheldrick, 2008)'
_computing_publication_material     'SHELXTL (Sheldrick, 2008)'
loop_
    _atom_site_type_symbol
    _atom_site_label
    _atom_site_fract_x
    _atom_site_fract_y
    _atom_site_fract_z
    _atom_site_U_iso_or_equiv
    _atom_site_adp_type
    _atom_site_calc_flag
    _atom_site_refinement_flags
    _atom_site_occupancy
    _atom_site_disorder_assembly
    _atom_site_disorder_group
    Cd Cd1 0.40965(3) 0.23221(3) 0.36929(3) 0.01494(11) Uani d . 1 . .
    O O1 0.6019(3) 0.3838(3) 0.3780(3) 0.0205(6) Uani d . 1 . .
    O O2 0.8715(3) 0.3914(3) 0.4648(3) 0.0212(6) Uani d . 1 . .
    O O3 0.2432(3) 0.3036(3) 0.5528(3) 0.0199(6) Uani d D 1 . .
    N N1 0.6687(4) 0.0890(3) 0.5152(3) 0.0145(6) Uani d . 1 . .
    N N2 0.7360(4) -0.0460(3) 0.6050(3) 0.0150(6) Uani d . 1 . .
    N N3 0.8896(4) -0.0486(4) 0.6726(3) 0.0187(7) Uani d . 1 . .
    N N4 0.9234(4) 0.0835(3) 0.6289(3) 0.0181(7) Uani d . 1 . .
    N N9 0.2429(4) 0.4286(3) 0.1938(3) 0.0151(6) Uani d . 1 . .
    N N10 0.5150(4) 0.1995(3) 0.1484(3) 0.0167(7) Uani d . 1 . .
    C C1 0.7862(5) 0.1654(4) 0.5330(4) 0.0142(8) Uani d . 1 . .
    C C2 0.7527(5) 0.3265(4) 0.4521(4) 0.0174(8) Uani d . 1 . .
    C C3 0.1195(5) 0.5462(4) 0.2218(4) 0.0190(8) Uani d . 1 . .
    H H3 0.0696 0.5230 0.3173 0.023 Uiso d R 1 . .
    C C4 0.0345(5) 0.6728(4) 0.1188(4) 0.0230(9) Uani d . 1 . .
    H H4 -0.0526 0.7532 0.1432 0.028 Uiso calc R 1 . .
    C C5 0.0777(5) 0.6817(4) -0.0214(4) 0.0232(9) Uani d . 1 . .
    H H5 0.0196 0.7672 -0.0951 0.028 Uiso calc R 1 . .
    C C6 0.2080(5) 0.5619(4) -0.0508(4) 0.0189(8) Uani d . 1 . .
    H H6 0.2427 0.5655 -0.1454 0.023 Uiso calc R 1 . .
    C C7 0.2875(5) 0.4368(4) 0.0589(4) 0.0156(8) Uani d . 1 . .
    C C8 0.4293(5) 0.3049(4) 0.0329(4) 0.0157(8) Uani d . 1 . .
    C C9 0.4693(5) 0.2928(5) -0.1038(4) 0.0240(9) Uani d . 1 . .
    H H9 0.4056 0.3679 -0.1842 0.029 Uiso calc R 1 . .
    C C10 0.6035(6) 0.1695(5) -0.1209(4) 0.0289(10) Uani d . 1 . .
    H H10 0.6316 0.1582 -0.2134 0.035 Uiso calc R 1 . .
    C C11 0.6960(6) 0.0634(5) -0.0029(4) 0.0282(9) Uani d . 1 . .
    H H11 0.7911 -0.0205 -0.0128 0.034 Uiso calc R 1 . .
    C C12 0.6479(5) 0.0810(4) 0.1307(4) 0.0243(9) Uani d . 1 . .
    H H12 0.7106 0.0072 0.2123 0.029 Uiso calc R 1 . .
    H H3A 0.149(5) 0.288(5) 0.531(5) 0.037(14) Uiso d D 1 . .
    H H3B 0.234(6) 0.388(4) 0.563(5) 0.045(15) Uiso d D 1 . .
loop_
    _atom_site_aniso_label
    _atom_site_aniso_U_11
    _atom_site_aniso_U_22
    _atom_site_aniso_U_33
    _atom_site_aniso_U_12
    _atom_site_aniso_U_13
    _atom_site_aniso_U_23
    Cd1 0.01564(15) 0.01420(16) 0.01338(16) -0.00440(11) -0.00143(10)
                                                                    -0.00027(11)
    O1 0.0236(14) 0.0146(13) 0.0214(14) -0.0080(11) -0.0036(11) 0.0020(11)
    O2 0.0216(13) 0.0211(14) 0.0258(15) -0.0135(12) 0.0028(11) -0.0069(12)
    O3 0.0193(14) 0.0196(15) 0.0226(15) -0.0068(12) 0.0009(11) -0.0071(12)
    N1 0.0158(15) 0.0149(16) 0.0129(16) -0.0050(13) 0.0013(12) -0.0028(13)
    N2 0.0163(15) 0.0139(16) 0.0122(16) -0.0035(13) 0.0010(12) 0.0008(13)
    N3 0.0174(15) 0.0203(17) 0.0183(17) -0.0062(14) 0.0006(13) -0.0037(14)
    N4 0.0158(15) 0.0193(17) 0.0186(17) -0.0039(13) 0.0000(13) -0.0048(14)
    N9 0.0146(14) 0.0157(16) 0.0154(16) -0.0054(13) 0.0004(12) -0.0035(13)
    N10 0.0159(15) 0.0134(16) 0.0204(17) -0.0047(13) 0.0021(13) -0.0027(13)
    C1 0.0130(16) 0.019(2) 0.0132(18) -0.0056(15) 0.0047(14) -0.0077(16)
    C2 0.0219(19) 0.022(2) 0.0133(19) -0.0091(17) 0.0087(16) -0.0108(16)
    C3 0.0181(18) 0.020(2) 0.017(2) -0.0035(16) 0.0011(16) -0.0034(16)
    C4 0.0218(19) 0.018(2) 0.025(2) -0.0004(17) -0.0010(17) -0.0043(17)
    C5 0.0231(19) 0.017(2) 0.023(2) -0.0026(17) -0.0066(17) 0.0033(17)
    C6 0.0233(19) 0.020(2) 0.0126(19) -0.0088(17) 0.0002(16) 0.0000(16)
    C7 0.0150(17) 0.0170(19) 0.0151(19) -0.0071(15) -0.0031(15) -0.0018(16)
    C8 0.0146(17) 0.0166(19) 0.0159(19) -0.0058(15) 0.0015(15) -0.0027(16)
    C9 0.028(2) 0.027(2) 0.017(2) -0.0085(18) 0.0041(17) -0.0045(17)
    C10 0.034(2) 0.031(2) 0.022(2) -0.007(2) 0.0113(19) -0.0107(19)
    C11 0.033(2) 0.018(2) 0.029(2) -0.0001(18) 0.0075(19) -0.0059(18)
    C12 0.024(2) 0.016(2) 0.029(2) -0.0026(17) 0.0019(17) -0.0024(17)
_geom_special_details
;
All e.s.d.'s (except the e.s.d. in the dihedral angle between two l.s. planes)
are estimated using the full covariance matrix. The cell e.s.d.'s are taken
into account individually in the estimation of e.s.d.'s in distances, angles
and torsion angles; correlations between e.s.d.'s in cell parameters are only
used when they are defined by crystal symmetry. An approximate (isotropic)
treatment of cell e.s.d.'s is used for estimating e.s.d.'s involving l.s.
planes.
;
loop_
    _geom_bond_atom_site_label_1
    _geom_bond_atom_site_label_2
    _geom_bond_site_symmetry_2
    _geom_bond_distance
    _geom_bond_publ_flag
    Cd1 N9 . 2.285(3) y
    Cd1 N2 2_656 2.304(3) y
    Cd1 N1 . 2.310(3) y
    Cd1 O3 . 2.314(3) y
    Cd1 O1 . 2.330(2) y
    Cd1 N10 . 2.352(3) y
    O1 C2 . 1.260(4) ?
    O2 C2 . 1.242(4) ?
    O3 H3A . 0.80(2) ?
    O3 H3B . 0.83(2) ?
    N1 C1 . 1.329(5) ?
    N1 N2 . 1.342(4) ?
    N2 N3 . 1.324(4) ?
    N2 Cd1 2_656 2.304(3) ?
    N3 N4 . 1.330(4) ?
    N4 C1 . 1.330(5) ?
    N9 C7 . 1.342(5) ?
    N9 C3 . 1.344(5) ?
    N10 C8 . 1.342(5) ?
    N10 C12 . 1.349(5) ?
    C1 C2 . 1.510(5) ?
    C3 C4 . 1.372(5) ?
    C3 H3 . 0.9966 ?
    C4 C5 . 1.388(6) ?
    C4 H4 . 0.9500 ?
    C5 C6 . 1.389(5) ?
    C5 H5 . 0.9500 ?
    C6 C7 . 1.390(5) ?
    C6 H6 . 0.9500 ?
    C7 C8 . 1.500(5) ?
    C8 C9 . 1.389(5) ?
    C9 C10 . 1.382(5) ?
    C9 H9 . 0.9500 ?
    C10 C11 . 1.376(6) ?
    C10 H10 . 0.9500 ?
    C11 C12 . 1.386(6) ?
    C11 H11 . 0.9500 ?
    C12 H12 . 0.9500 ?
loop_
    _geom_angle_atom_site_label_1
    _geom_angle_atom_site_label_2
    _geom_angle_atom_site_label_3
    _geom_angle_site_symmetry_1
    _geom_angle_site_symmetry_3
    _geom_angle
    _geom_angle_publ_flag
    N9 Cd1 N2 . 2_656 106.72(10) ?
    N9 Cd1 N1 . . 155.62(10) ?
    N2 Cd1 N1 2_656 . 96.01(10) ?
    N9 Cd1 O3 . . 95.41(10) ?
    N2 Cd1 O3 2_656 . 87.65(10) ?
    N1 Cd1 O3 . . 94.18(9) ?
    N9 Cd1 O1 . . 85.09(10) ?
    N2 Cd1 O1 2_656 . 168.16(9) ?
    N1 Cd1 O1 . . 72.19(10) ?
    O3 Cd1 O1 . . 92.14(9) ?
    N9 Cd1 N10 . . 71.32(10) ?
    N2 Cd1 N10 2_656 . 91.88(10) ?
    N1 Cd1 N10 . . 99.78(10) ?
    O3 Cd1 N10 . . 166.00(10) ?
    O1 Cd1 N10 . . 91.16(10) ?
    C2 O1 Cd1 . . 118.0(2) ?
    Cd1 O3 H3A . . 96(3) ?
    Cd1 O3 H3B . . 119(3) ?
    H3A O3 H3B . . 117(3) ?
    C1 N1 N2 . . 104.9(3) ?
    C1 N1 Cd1 . . 113.4(2) ?
    N2 N1 Cd1 . . 141.1(2) ?
    N3 N2 N1 . . 108.9(3) ?
    N3 N2 Cd1 . 2_656 128.6(2) ?
    N1 N2 Cd1 . 2_656 122.5(2) ?
    N2 N3 N4 . . 109.4(3) ?
    N3 N4 C1 . . 105.2(3) ?
    C7 N9 C3 . . 118.2(3) ?
    C7 N9 Cd1 . . 118.7(2) ?
    C3 N9 Cd1 . . 122.4(2) ?
    C8 N10 C12 . . 118.8(3) ?
    C8 N10 Cd1 . . 116.4(2) ?
    C12 N10 Cd1 . . 124.7(3) ?
    N1 C1 N4 . . 111.6(3) ?
    N1 C1 C2 . . 120.6(3) ?
    N4 C1 C2 . . 127.8(3) ?
    O2 C2 O1 . . 125.7(4) ?
    O2 C2 C1 . . 118.7(3) ?
    O1 C2 C1 . . 115.6(3) ?
    N9 C3 C4 . . 123.2(3) ?
    N9 C3 H3 . . 113.3 ?
    C4 C3 H3 . . 121.4 ?
    C3 C4 C5 . . 119.0(4) ?
    C3 C4 H4 . . 120.5 ?
    C5 C4 H4 . . 120.5 ?
    C4 C5 C6 . . 118.2(4) ?
    C4 C5 H5 . . 120.9 ?
    C6 C5 H5 . . 120.9 ?
    C5 C6 C7 . . 119.6(3) ?
    C5 C6 H6 . . 120.2 ?
    C7 C6 H6 . . 120.2 ?
    N9 C7 C6 . . 121.7(3) ?
    N9 C7 C8 . . 116.5(3) ?
    C6 C7 C8 . . 121.7(3) ?
    N10 C8 C9 . . 121.9(3) ?
    N10 C8 C7 . . 116.5(3) ?
    C9 C8 C7 . . 121.5(3) ?
    C10 C9 C8 . . 118.8(4) ?
    C10 C9 H9 . . 120.6 ?
    C8 C9 H9 . . 120.6 ?
    C11 C10 C9 . . 119.5(4) ?
    C11 C10 H10 . . 120.2 ?
    C9 C10 H10 . . 120.2 ?
    C10 C11 C12 . . 118.8(4) ?
    C10 C11 H11 . . 120.6 ?
    C12 C11 H11 . . 120.6 ?
    N10 C12 C11 . . 122.1(4) ?
    N10 C12 H12 . . 119.0 ?
    C11 C12 H12 . . 119.0 ?
loop_
    _geom_hbond_atom_site_label_D
    _geom_hbond_atom_site_label_H
    _geom_hbond_atom_site_label_A
    _geom_hbond_site_symmetry_A
    _geom_hbond_distance_DH
    _geom_hbond_distance_HA
    _geom_hbond_distance_DA
    _geom_hbond_angle_DHA
    O3 H3B O2 2_666 0.83(2) 2.01(3) 2.794(4) 158(4)
    O3 H3A O2 1_455 0.80(2) 2.09(4) 2.769(4) 143(4)
data_global
_journal_date_recd_electronic     2010-07-07
_journal_date_accepted     2010-07-12
_journal_name_full     'Acta Crystallographica, Section E'
_journal_year     2010
_journal_volume     66
_journal_issue      8
_journal_page_first     m981
_journal_page_last     m982
_journal_paper_category     QM
_journal_coeditor_code     KP2269
_publ_contact_author_name     'Shuang-Jiao Sun'
_publ_contact_author_address
;
 Shaoyang Medical College
Shaoyang, Hunan, 422000
People's Republic of China
;
_publ_contact_author_email     'sshj_2008@yahoo.cn'
_publ_contact_author_fax     ?
_publ_contact_author_phone     ?
_publ_section_title
;
Bis(\m-5-carboxylatotetrazolido)bis[aqua(2,2'-bipyridyl)cadmium(II)]
;
loop_
    _publ_author_name
    _publ_author_footnote
    _publ_author_address
    'Sun, Shuang-Jiao' .
;
Shaoyang Medical College
Shaoyang, Hunan 422000
People's Republic of China
;
    'Deng, Ji-Hua' .
;
College of  Chemistry and Bio-engineering
Yichun University
Yichun, Jiangxi 336000
People's Republic of China
;
    'Liu, Ti-Lou' .
;
Shaoyang Medical College
Shaoyang, Hunan 422000
People's Republic of China
;
