# Supplementary material for: Bis(μ-5-carboxyl­atotetra­zolido)bis­[aqua­(2,2′-bipyrid­yl)cadmium(II)]
Source: Acta Crystallogr Sect E Struct Rep Online. 2010 Jul 21;66(Pt 8):m981–2. doi: 10.1107/S1600536810027613 (PMC3007395; doi:10.1107/S1600536810027613)
Supplement: Supplementary file 2 [file e-66-0m981-Isup2.hkl]

# 
# h,k,l, Fc-squared, Fo-squared, sigma(Fo-squared) and status flag 
# 
data_I
_shelx_title ' L904261m in P-1' 
_shelx_refln_list_code          4 
_shelx_F_calc_maximum      160.18 
_exptl_crystal_F_000       392.00 
_reflns_d_resolution_high  0.8410 
 
loop_ 
 _symmetry_equiv_pos_as_xyz 
 'x, y, z' 
 '-x, -y, -z' 
 
_cell_length_a     7.5218 
_cell_length_b     9.6372 
_cell_length_c     9.7335 
_cell_angle_alpha  75.628 
_cell_angle_beta   89.686 
_cell_angle_gamma  74.461 
 
_shelx_F_squared_multiplier     1.000 
 
loop_ 
 _refln_index_h 
 _refln_index_k 
 _refln_index_l 
 _refln_F_squared_calc 
 _refln_F_squared_meas 
 _refln_F_squared_sigma 
 _refln_observed_status 
   1   0   0     6409.12     6606.22     90.63 o 
   2   0   0        7.22       10.62      6.09 o 
   3   0   0       52.99       51.92      4.29 o 
   4   0   0     1079.57     1047.44     19.98 o 
   5   0   0     1453.43     1384.28     33.84 o 
   6   0   0     3851.62     3796.68     80.84 o 
   7   0   0      395.71      404.69     20.20 o 
   8   0   0       10.68       15.91     12.98 o 
  -8   1   0      685.22      638.34     46.33 o 
  -7   1   0      981.04      968.73     31.68 o 
  -6   1   0       26.05       16.03      9.06 o 
  -5   1   0      280.29      266.55     17.62 o 
  -4   1   0     4168.30     4185.75     63.14 o 
  -3   1   0     4135.49     4445.93     64.89 o 
  -2   1   0     4910.49     5287.59     74.25 o 
  -1   1   0       12.23       24.42      4.66 o 
   0   1   0        2.96        1.60      1.27 o 
   1   1   0     1714.94     1337.60    176.60 o 
   2   1   0     7695.93     8471.51    143.63 o 
   3   1   0      450.26      337.81      9.26 o 
   4   1   0     2283.34     2436.33     38.76 o 
   5   1   0     1061.19     1014.95     27.44 o 
   6   1   0        9.34       13.07      9.29 o 
   7   1   0      630.91      653.10     24.88 o 
   8   1   0     1563.53     1609.00     45.38 o 
  -8   2   0      352.16      323.15     21.96 o 
  -7   2   0      938.62      974.48     32.63 o 
  -6   2   0     1433.81     1439.58     38.50 o 
  -5   2   0     3166.08     3094.42     73.02 o 
  -4   2   0       72.62       55.30      7.12 o 
  -3   2   0     1084.06     1172.42     22.10 o 
  -2   2   0     1727.96     1828.07     29.54 o 
  -1   2   0     6562.02     7013.17    352.86 o 
   0   2   0     4892.24     5103.46    184.89 o 
   1   2   0    10862.07    11433.36    191.89 o 
   2   2   0    10834.02    11874.45    226.17 o 
   3   2   0      925.12     1022.90     22.54 o 
   4   2   0     1311.20     1227.44     22.55 o 
   5   2   0     3689.82     3615.06     69.31 o 
   6   2   0     1781.17     1829.40     48.65 o 
   7   2   0       24.33       19.07     10.34 o 
   8   2   0       66.69       57.94     14.01 o 
  -7   3   0      250.18      278.93     20.71 o 
  -6   3   0      117.67      116.85     18.03 o 
  -5   3   0      315.02      328.52     27.36 o 
  -4   3   0     2436.40     2459.30     42.24 o 
  -3   3   0     5247.02     5398.07     79.63 o 
  -2   3   0     2792.17     3052.13     56.38 o 
  -1   3   0      969.20      972.57     22.73 o 
   0   3   0      131.27      141.92      6.66 o 
   1   3   0    10583.90    11597.85    293.68 o 
   2   3   0     7085.73     7330.94    125.95 o 
   3   3   0     9527.33    10770.82    183.63 o 
   4   3   0      796.94      784.50     20.03 o 
   5   3   0      386.67      401.54     12.12 o 
   6   3   0      227.92      207.76     12.75 o 
   7   3   0      598.35      599.96     23.55 o 
   8   3   0      818.94      832.66     30.19 o 
  -7   4   0      483.95      466.53     37.96 o 
  -6   4   0     1339.14     1375.43     39.71 o 
  -5   4   0      638.58      641.20     35.45 o 
  -4   4   0      810.53      802.55     20.38 o 
  -3   4   0      332.37      335.58     25.80 o 
  -2   4   0     3180.42     3277.10     64.29 o 
  -1   4   0     3225.51     3120.17     98.87 o 
   0   4   0     1518.83     1312.88     28.62 o 
   1   4   0     1936.47     2168.86     42.48 o 
   2   4   0       44.72       49.14     17.79 o 
   3   4   0      282.95      237.86     10.40 o 
   4   4   0       15.26       24.06     11.85 o 
   5   4   0     1571.68     1482.83     34.04 o 
   6   4   0      596.71      566.25     21.01 o 
   7   4   0      488.51      463.81     20.96 o 
   8   4   0      134.18      110.62     15.86 o 
  -6   5   0       31.74       25.49     19.52 o 
  -5   5   0     1775.07     1707.13     63.90 o 
  -4   5   0     1909.00     1945.12     46.98 o 
  -2   5   0      796.99      783.20     23.31 o 
  -1   5   0       90.83       65.87      8.17 o 
   0   5   0      558.77      504.70     16.14 o 
   1   5   0     6575.06     6880.85    344.85 o 
   2   5   0     3430.49     3439.50     65.17 o 
   3   5   0     3410.75     3615.88     68.39 o 
   4   5   0      177.96      168.64     13.55 o 
   5   5   0       22.04       14.34     14.75 o 
   7   5   0     2764.21     2672.99    155.95 o 
   8   5   0      660.97      690.60     32.92 o 
  -5   6   0      174.83      233.67     29.53 o 
  -4   6   0      245.54      225.78     16.13 o 
  -3   6   0      176.71      173.12     19.29 o 
  -1   6   0     2053.10     2092.76     46.62 o 
   0   6   0     2807.47     2822.76     57.82 o 
   1   6   0      561.39      551.00     26.53 o 
   2   6   0       30.49       11.55      6.41 o 
   3   6   0     1829.37     1878.73     40.83 o 
   4   6   0     2392.37     2513.40     91.43 o 
   5   6   0      586.61      615.71     21.13 o 
   6   6   0      193.77      203.28     19.24 o 
   7   6   0        2.25       -4.09     12.17 o 
   8   6   0      108.53      106.27     22.91 o 
  -3   7   0     1299.59     1180.43     74.89 o 
  -2   7   0        0.47        3.89      8.99 o 
  -1   7   0      291.62      271.84     23.18 o 
   0   7   0     1114.86     1125.59     30.79 o 
   1   7   0     1527.27     1497.43     36.30 o 
   2   7   0     2602.04     2663.13     79.57 o 
   3   7   0      172.96      188.92     22.45 o 
   4   7   0       64.47       97.58     17.43 o 
   5   7   0       11.67       21.47     14.88 o 
   8   7   0      458.31      442.02     33.80 o 
  -4   8   0       11.00        6.05     19.55 o 
  -2   8   0     1899.60     1803.20     70.87 o 
  -1   8   0      702.59      733.36     40.08 o 
   0   8   0       69.79       42.63     17.29 o 
   1   8   0      293.96      283.32     25.43 o 
   2   8   0       76.91       70.81     18.46 o 
   3   8   0     1378.44     1374.02     56.65 o 
   4   8   0     4592.21     4446.89    134.19 o 
   5   8   0      948.94      929.53     45.21 o 
  -3   9   0      572.14      671.53     45.64 o 
  -2   9   0        8.36       10.46     19.90 o 
  -1   9   0       33.52       21.76     19.90 o 
   0   9   0      704.52      720.69     42.80 o 
   1   9   0     1174.97     1201.93     56.56 o 
   2   9   0      840.69      841.33     45.58 o 
   3   9   0      359.60      318.23     28.24 o 
   4   9   0       31.38       35.78     17.89 o 
   5   9   0      697.89      679.04     39.59 o 
  -1  10   0      820.70      893.99     53.55 o 
   0  10   0      105.22       98.21     25.51 o 
   1  10   0      557.20      540.84     39.36 o 
   2  10   0     1510.47     1456.21     66.77 o 
   3  10   0     1228.42     1229.45     59.94 o 
   4  10   0      787.51      761.86     45.38 o 
   5  10   0      301.84      292.12     30.73 o 
   2  11   0      324.03      300.20     33.71 o 
   3  11   0      103.08       97.44     28.87 o 
  -5 -10   1      739.51      843.36     50.48 o 
  -4 -10   1      350.34      322.96     32.48 o 
  -3 -10   1      105.62      120.80     27.52 o 
  -2 -10   1      191.24      137.63     27.23 o 
  -1 -10   1      783.79      778.52     48.85 o 
   0 -10   1      895.40      985.66     55.39 o 
  -6  -9   1        0.52        6.77     22.16 o 
  -5  -9   1       26.58       36.38     21.79 o 
  -4  -9   1      553.26      505.03     36.52 o 
  -3  -9   1     1347.60     1370.87     61.46 o 
  -2  -9   1     1622.70     1681.27     69.80 o 
  -1  -9   1     1436.28     1415.42     63.70 o 
   0  -9   1       14.24       24.51     19.32 o 
   1  -9   1       14.21       15.54     19.18 o 
   2  -9   1      707.77      699.05     44.52 o 
  -6  -8   1      627.50      717.51     40.94 o 
  -5  -8   1     1487.48     1481.69     61.43 o 
  -4  -8   1     1219.56     1196.80     53.03 o 
  -3  -8   1      379.61      372.85     28.78 o 
  -2  -8   1      818.95      726.80     40.56 o 
  -1  -8   1     1760.00     1897.14     72.47 o 
   0  -8   1     2447.82     2467.93     88.18 o 
   1  -8   1     2716.88     2840.09     98.67 o 
   2  -8   1      384.05      363.44     30.53 o 
   3  -8   1       23.59       10.64     21.50 o 
  -5  -7   1      719.38      700.40     37.50 o 
  -4  -7   1     1949.19     1988.24     70.87 o 
  -3  -7   1     1628.74     1605.45     61.35 o 
  -2  -7   1     1462.89     1482.35     58.14 o 
  -1  -7   1       51.98       65.28     17.20 o 
   0  -7   1       32.13       28.07     14.62 o 
   1  -7   1      115.63      126.68     21.01 o 
   2  -7   1     1351.99     1401.63     58.05 o 
   3  -7   1      706.74      683.91     26.06 o 
  -8  -6   1        4.67      -14.08     16.31 o 
  -5  -6   1      643.17      683.74     34.40 o 
  -4  -6   1     2158.56     2261.73     74.62 o 
  -3  -6   1        2.76        5.22     10.86 o 
  -2  -6   1     1653.62     1760.31     62.01 o 
  -1  -6   1     2615.98     2615.45     52.69 o 
   0  -6   1     5473.01     5526.71    102.13 o 
   1  -6   1     1053.38     1049.76     28.39 o 
   2  -6   1     2650.67     2694.76     58.02 o 
   3  -6   1       43.31       46.39     20.78 o 
   4  -6   1     1622.19     1695.69     62.24 o 
   5  -6   1      557.49      534.27     35.23 o 
  -8  -5   1      781.26      720.63    126.90 o 
  -7  -5   1     1198.37     1131.64     45.78 o 
  -6  -5   1        3.23        9.06     11.21 o 
  -5  -5   1      563.00      576.14     19.42 o 
  -4  -5   1     1103.25     1132.46     27.99 o 
  -3  -5   1     1670.89     1667.14     35.65 o 
  -2  -5   1     5830.21     6243.25    110.63 o 
  -1  -5   1     1162.80     1150.26     26.33 o 
   0  -5   1      645.20      650.18     18.42 o 
   1  -5   1     3359.45     3446.44     67.07 o 
   2  -5   1      943.68      914.35     25.99 o 
   3  -5   1      375.41      357.72     34.24 o 
   4  -5   1     2071.43     2060.41     49.31 o 
   5  -5   1        1.55       28.09     16.48 o 
   6  -5   1      261.53      317.83     30.50 o 
  -8  -4   1      672.57      696.31     27.51 o 
  -7  -4   1     1636.43     1651.49     42.75 o 
  -5  -4   1     1928.21     1839.63     46.61 o 
  -4  -4   1        9.58        0.08      5.09 o 
  -3  -4   1        5.94        5.09      4.54 o 
  -2  -4   1     1628.90     1623.07     32.93 o 
  -1  -4   1     8889.61     9353.71    160.50 o 
   0  -4   1     2315.98     2187.11     42.93 o 
   1  -4   1      288.95      297.80     11.74 o 
   2  -4   1      154.11      162.16      9.99 o 
   3  -4   1      372.26      361.21     22.80 o 
   4  -4   1       77.65       93.74     17.73 o 
   5  -4   1     1438.18     1434.57     41.80 o 
   6  -4   1      781.04      839.92     30.88 o 
  -8  -3   1     1220.37     1197.16     36.96 o 
  -7  -3   1      430.75      429.92     20.09 o 
  -6  -3   1       95.07       91.57     11.41 o 
  -4  -3   1     3072.11     2956.01     57.06 o 
  -3  -3   1     4326.89     4488.54     80.86 o 
  -2  -3   1     2351.77     2359.69    112.68 o 
  -1  -3   1      948.61     1035.57     21.37 o 
   0  -3   1      698.50      615.70     14.93 o 
   1  -3   1     6590.13     6852.03    119.51 o 
   2  -3   1     4185.22     4553.53     83.65 o 
   3  -3   1     3814.68     3905.22     60.49 o 
   4  -3   1      244.83      252.49     13.04 o 
   5  -3   1       22.58       24.33      9.51 o 
   6  -3   1      656.39      683.45     31.86 o 
   7  -3   1     1411.95     1464.70     43.72 o 
  -8  -2   1      154.77      126.20     35.53 o 
  -7  -2   1      452.01      460.98     20.56 o 
  -6  -2   1     3500.52     3493.62     87.59 o 
  -5  -2   1     1273.74     1204.72     24.12 o 
  -4  -2   1       33.65       38.99      6.13 o 
  -3  -2   1      482.57      453.85     13.09 o 
  -2  -2   1      471.18      411.91     11.08 o 
  -1  -2   1     1359.91     1269.53     24.53 o 
   0  -2   1     2538.69     2441.78     44.08 o 
   2  -2   1     1309.43     1381.14     30.33 o 
   3  -2   1      905.52      855.60     17.96 o 
   4  -2   1     1294.85     1271.61     25.18 o 
   5  -2   1     1488.64     1502.08     37.81 o 
   6  -2   1       18.81        7.49      9.73 o 
   7  -2   1      249.52      268.58     18.92 o 
  -8  -1   1      930.80      891.15     31.48 o 
  -7  -1   1       22.94       17.37     16.61 o 
  -6  -1   1       67.11       67.80     10.26 o 
  -5  -1   1     2696.37     2574.91     52.03 o 
  -4  -1   1     4132.79     4356.52     64.94 o 
  -3  -1   1     3321.29     3546.67     64.70 o 
  -2  -1   1      424.30      425.59     16.76 o 
  -1  -1   1     1830.80     2128.52     47.52 o 
   0  -1   1     1613.42     1660.89     30.15 o 
   1  -1   1    12703.20    13475.20    181.69 o 
   2  -1   1     4036.82     4184.21     60.04 o 
   3  -1   1     3043.78     3294.54     49.72 o 
   4  -1   1       60.02       81.98     11.73 o 
   5  -1   1      292.77      275.25     14.51 o 
   6  -1   1     1251.85     1249.40     34.98 o 
   7  -1   1     1774.08     1723.42     45.81 o 
   8  -1   1      306.98      335.72     20.60 o 
  -8   0   1      336.30      382.06     21.38 o 
  -7   0   1     1796.24     1777.95     45.11 o 
  -6   0   1     1784.61     1626.33     53.61 o 
  -5   0   1      306.06      296.86     10.67 o 
  -4   0   1      230.89      249.77      8.84 o 
  -3   0   1     3031.39     3117.51     46.77 o 
  -2   0   1       56.90       18.91      4.11 o 
   0   0   1     3467.73     4003.86     69.17 o 
   1   0   1     1102.34     1252.15     19.18 o 
   2   0   1     1492.05     1514.66     24.80 o 
   3   0   1     2884.11     2897.81     53.89 o 
   4   0   1     2944.80     2879.62     97.98 o 
   5   0   1     2477.96     2477.29     52.58 o 
   6   0   1     1023.56     1061.29     31.18 o 
   7   0   1      135.05      149.95     15.90 o 
   8   0   1      892.77      925.21     36.45 o 
  -8   1   1      128.52      156.29     25.40 o 
  -7   1   1       13.45        8.98     11.84 o 
  -6   1   1      634.64      668.45     23.67 o 
  -5   1   1     1623.18     1600.30     52.29 o 
  -4   1   1     1066.71      917.03     19.09 o 
  -3   1   1      759.34      723.18     14.94 o 
  -2   1   1      598.10      615.78     12.25 o 
  -1   1   1     1714.29     1923.42     28.33 o 
   0   1   1    10339.97    10232.06    275.23 o 
   1   1   1     4741.31     4910.62     67.70 o 
   2   1   1     2486.17     2537.03     45.65 o 
   3   1   1      375.42      296.48     10.82 o 
   4   1   1        5.65        3.74      6.12 o 
   5   1   1      469.27      465.80     18.63 o 
   6   1   1     2520.45     2446.59    114.20 o 
   7   1   1      854.12      842.51     50.41 o 
   8   1   1      672.94      672.98     31.95 o 
  -8   2   1     1453.04     1356.68     61.63 o 
  -7   2   1     1023.99     1021.74     32.83 o 
  -6   2   1     1040.66     1081.54     32.10 o 
  -5   2   1     1249.96     1257.28     32.61 o 
  -4   2   1     1314.22     1332.14     25.71 o 
  -3   2   1     3067.59     3112.62     48.13 o 
  -2   2   1     3500.07     3523.16     69.16 o 
  -1   2   1     4133.37     4245.54     72.57 o 
   0   2   1     1566.18     1564.19     46.89 o 
   1   2   1       33.54       35.30      4.19 o 
   2   2   1    25657.45    28540.12    474.30 o 
   3   2   1     7289.22     7633.68    106.32 o 
   4   2   1     4377.39     4324.19     75.10 o 
   5   2   1     1942.70     2052.35     45.08 o 
   6   2   1      715.79      702.58     41.40 o 
   7   2   1      254.06      245.89     16.02 o 
   8   2   1     1455.74     1426.07     42.12 o 
  -7   3   1       74.15       60.63     20.78 o 
  -6   3   1      455.50      492.35     21.68 o 
  -5   3   1     1600.74     1586.01     50.90 o 
  -4   3   1     1625.36     1666.44     31.32 o 
  -3   3   1     1397.18     1371.83     25.63 o 
  -2   3   1     2751.79     3016.44     50.63 o 
  -1   3   1      806.77      794.23     19.70 o 
   0   3   1      790.57      695.01     34.46 o 
   2   3   1     7941.43     8516.57    145.94 o 
   3   3   1      774.55      878.64     20.87 o 
   4   3   1     1489.38     1622.34     28.16 o 
   5   3   1     1390.08     1383.20     33.55 o 
   6   3   1      887.22      874.46     26.96 o 
   7   3   1      757.58      766.98     26.84 o 
   8   3   1     1464.12     1371.69     40.49 o 
  -7   4   1      868.92      824.44     46.99 o 
  -6   4   1      367.69      374.02     30.07 o 
  -5   4   1       45.49       34.80      9.85 o 
  -4   4   1      767.07      742.95     18.98 o 
  -3   4   1     3212.27     3190.92     71.31 o 
  -2   4   1     4228.20     4180.13    103.96 o 
  -1   4   1      943.45      851.19     29.84 o 
   1   4   1      119.11       99.41      6.81 o 
   2   4   1     5552.95     5916.34    122.61 o 
   4   4   1     7542.16     7830.14    137.66 o 
   5   4   1      408.29      408.58     16.45 o 
   6   4   1       17.05       20.70      8.96 o 
   7   4   1      153.28      143.04     15.23 o 
   8   4   1      778.07      753.25     28.95 o 
  -6   5   1      909.12      872.43     46.44 o 
  -5   5   1     1491.54     1368.17     55.99 o 
  -4   5   1     1776.90     1800.37     44.80 o 
  -3   5   1      338.87      308.50     15.53 o 
  -2   5   1      526.74      510.63     18.44 o 
  -1   5   1      997.88      981.81     25.78 o 
   0   5   1     6043.57     5869.24    159.22 o 
   1   5   1     5117.36     5270.02     96.16 o 
   2   5   1     1366.17     1351.41     31.17 o 
   3   5   1       96.76       93.95     19.79 o 
   5   5   1     2580.56     2662.86     54.83 o 
   6   5   1     2073.23     1999.02     60.75 o 
   7   5   1     1548.88     1556.25     41.59 o 
   8   5   1       95.05       76.19     30.87 o 
  -6   6   1        7.43       16.28     17.54 o 
  -5   6   1      185.55      203.16     27.38 o 
  -3   6   1      638.81      606.15     22.74 o 
  -2   6   1     3776.74     3644.09     74.08 o 
  -1   6   1      875.21      839.97     52.99 o 
   0   6   1      148.73      149.26     10.22 o 
   1   6   1     1223.43     1235.48     37.78 o 
   2   6   1     1297.76     1233.16     30.55 o 
   3   6   1     2697.29     2840.07     57.51 o 
   4   6   1     2146.42     2100.62     45.75 o 
   5   6   1     1048.37     1025.27     27.97 o 
   6   6   1       41.49       11.97      9.17 o 
   7   6   1      423.37      448.78     21.19 o 
   8   6   1      272.12      317.14     21.90 o 
  -5   7   1      942.82     1020.41     50.34 o 
  -4   7   1     1289.48     1297.04     39.30 o 
  -3   7   1       16.86       -6.67      9.93 o 
  -2   7   1      117.73       95.44     21.40 o 
   0   7   1     3733.37     3719.67    129.22 o 
   1   7   1     1079.26     1068.95     29.50 o 
   2   7   1     1331.65     1355.74     34.33 o 
   3   7   1      648.90      667.88     21.81 o 
   4   7   1      816.05      838.85     25.39 o 
   5   7   1     2144.62     2142.15     55.39 o 
   6   7   1     1952.64     2018.75     66.08 o 
   8   7   1       36.90       19.95     20.58 o 
  -4   8   1      667.69      684.42     29.53 o 
  -3   8   1     1028.32     1060.39     35.07 o 
  -2   8   1     1313.06     1294.30     38.13 o 
  -1   8   1       12.42        8.35      9.41 o 
   0   8   1      189.61      172.83     27.64 o 
   1   8   1      482.20      454.64     19.27 o 
   2   8   1     1185.54     1156.80     32.40 o 
   3   8   1     1915.25     2070.68     48.16 o 
   4   8   1     2390.41     2288.19     79.12 o 
   5   8   1        1.24      -12.36     13.79 o 
   7   8   1       64.93       45.15     21.44 o 
  -3   9   1        1.06       -6.99     21.82 o 
  -2   9   1      495.77      474.61     36.06 o 
  -1   9   1     1326.65     1292.09     59.00 o 
   0   9   1      430.08      465.35     34.11 o 
   1   9   1      920.22      844.79     44.09 o 
   2   9   1      135.87      155.83     24.88 o 
   3   9   1      485.10      440.36     31.76 o 
   4   9   1     1009.43      935.93     47.04 o 
   5   9   1     1119.35     1183.73     54.04 o 
  -1  10   1      348.61      340.85     33.08 o 
   0  10   1      355.14      350.97     32.08 o 
   1  10   1      945.55      947.16     50.20 o 
   2  10   1      178.25      178.17     28.29 o 
   3  10   1     1352.00     1210.01     57.91 o 
   4  10   1      292.00      297.88     29.50 o 
   5  10   1        6.20       -3.58     18.83 o 
   1  11   1      213.03      272.85     37.27 o 
   2  11   1      196.02      213.60     32.22 o 
   3  11   1        4.10       -5.50     19.90 o 
   4  11   1      265.62      344.64     34.26 o 
  -4 -10   2       48.22       93.11     28.44 o 
  -3 -10   2       17.20       16.08     22.50 o 
  -2 -10   2      322.49      334.92     33.48 o 
  -1 -10   2      932.67     1046.27     58.11 o 
   0 -10   2      369.01      397.24     38.01 o 
  -6  -9   2       65.89       65.19     28.47 o 
  -5  -9   2      135.59      193.19     31.05 o 
  -4  -9   2     1218.40     1223.29     58.88 o 
  -3  -9   2     1121.58     1134.02     56.10 o 
  -2  -9   2      560.60      574.15     39.85 o 
  -1  -9   2       16.63       17.92     20.44 o 
   0  -9   2     1306.21     1245.16     60.69 o 
   1  -9   2     1010.65      953.73     52.89 o 
   2  -9   2      780.80      740.50     47.53 o 
  -6  -8   2      715.03      773.13     45.18 o 
  -5  -8   2      192.06      266.72     31.45 o 
  -4  -8   2       31.33       57.11     19.29 o 
  -3  -8   2      278.75      279.59     27.23 o 
  -2  -8   2     2353.23     2309.80     84.40 o 
  -1  -8   2      783.96      823.98     44.38 o 
   0  -8   2       67.13       70.06     21.10 o 
   1  -8   2        8.92        7.45     18.83 o 
   2  -8   2      240.36      193.22     29.33 o 
   3  -8   2      150.36      124.01     28.70 o 
  -6  -7   2      261.45      279.02     27.26 o 
  -5  -7   2     2695.44     2730.41     92.42 o 
  -4  -7   2      934.19     1006.13     47.16 o 
  -3  -7   2      230.05      222.11     26.40 o 
  -2  -7   2       37.16       23.65     15.14 o 
  -1  -7   2      199.62      227.36     21.99 o 
   0  -7   2     1102.81     1068.03     48.85 o 
   1  -7   2     2933.52     3010.49     99.59 o 
   2  -7   2     1245.57     1295.04     56.79 o 
   3  -7   2      715.59      669.78     39.33 o 
  -6  -6   2      641.24      627.32     35.26 o 
  -5  -6   2      116.89      169.42     23.11 o 
  -4  -6   2       53.16       42.66     15.51 o 
  -3  -6   2     1541.16     1614.05     60.57 o 
  -2  -6   2     1050.88     1068.14     45.92 o 
  -1  -6   2     3930.27     3865.95    116.45 o 
   0  -6   2     1657.21     1605.45     60.20 o 
   1  -6   2      104.41       66.25     16.43 o 
   2  -6   2     1116.14     1087.07     37.44 o 
   4  -6   2     1404.47     1442.76     55.36 o 
   5  -6   2      472.04      523.26     34.60 o 
  -8  -5   2      121.03      162.86     26.98 o 
  -6  -5   2     1321.84     1304.36     50.31 o 
  -5  -5   2     1836.77     1748.27     61.15 o 
  -4  -5   2     1570.40     1552.79     55.84 o 
  -2  -5   2       38.57       23.88     11.44 o 
  -1  -5   2     1616.27     1597.42     56.59 o 
   0  -5   2     2974.25     3225.31     61.74 o 
   1  -5   2     2839.58     2946.37     58.81 o 
   2  -5   2      655.72      645.23     21.20 o 
   3  -5   2       72.47       62.03     21.07 o 
   4  -5   2        0.42       27.21     13.79 o 
   5  -5   2       99.63      102.94     20.47 o 
   6  -5   2      950.89     1067.25     52.78 o 
  -8  -4   2     1662.09     1452.80    122.57 o 
  -7  -4   2     1601.30     1641.43     58.48 o 
  -6  -4   2     1486.85     1585.90     52.86 o 
  -5  -4   2       11.27        7.41      8.46 o 
  -4  -4   2     1385.75     1483.87     33.21 o 
  -3  -4   2     1108.30      992.47     23.23 o 
  -2  -4   2     5716.94     5951.81    104.13 o 
  -1  -4   2     4963.07     5010.49     88.85 o 
   0  -4   2       16.10       31.55     13.67 o 
   1  -4   2      196.38      209.55     21.33 o 
   3  -4   2     2899.93     2934.52     60.79 o 
   4  -4   2     5714.25     5946.12    155.72 o 
   5  -4   2     1679.48     1768.94     45.97 o 
   6  -4   2        0.21        7.25     12.58 o 
  -8  -3   2       27.01       18.65     12.34 o 
  -7  -3   2      236.12      264.94     16.41 o 
  -5  -3   2     2247.67     2154.61     45.86 o 
  -4  -3   2     2144.30     2180.33     47.40 o 
  -3  -3   2      590.23      604.34     17.19 o 
  -2  -3   2       53.93       54.12     10.52 o 
  -1  -3   2      162.94      101.60     11.52 o 
   0  -3   2     9156.55     9246.01    158.01 o 
   1  -3   2     7144.61     7520.48    131.04 o 
   2  -3   2     1367.23     1459.42     32.43 o 
   3  -3   2        4.36        1.19      5.62 o 
   4  -3   2       66.10       68.59     10.56 o 
   5  -3   2      645.06      643.31     23.91 o 
   6  -3   2     2021.48     2060.87     52.00 o 
   7  -3   2      295.96      342.33     21.56 o 
  -8  -2   2      550.07      539.84     24.12 o 
  -7  -2   2      523.35      517.86     30.99 o 
  -6  -2   2      841.93      874.37     26.86 o 
  -5  -2   2        0.19       12.22      6.65 o 
  -4  -2   2     2805.79     2854.45     55.73 o 
  -3  -2   2     5532.13     6010.76    105.86 o 
  -2  -2   2     4683.11     4688.85     82.49 o 
  -1  -2   2      484.60      477.34     20.84 o 
   0  -2   2      150.84      134.85      5.39 o 
   2  -2   2     9136.52    10091.08    140.02 o 
   3  -2   2     2069.92     2073.70     35.28 o 
   4  -2   2     1506.30     1514.17     36.39 o 
   5  -2   2      302.18      306.22     16.34 o 
   6  -2   2      386.08      359.64     19.19 o 
   7  -2   2       52.12       62.07     19.88 o 
  -8  -1   2       12.68       20.00     12.84 o 
  -7  -1   2      611.11      639.93     24.53 o 
  -6  -1   2     3172.61     3131.84     66.55 o 
  -5  -1   2     4575.27     4674.07     71.35 o 
  -4  -1   2     2596.02     2478.83     49.65 o 
  -3  -1   2      148.09      158.27      8.01 o 
  -2  -1   2     1756.25     1855.44     35.82 o 
  -1  -1   2      771.95      694.37     14.73 o 
   0  -1   2     7941.49     8745.52    192.13 o 
   1  -1   2     8347.02     8862.62    150.41 o 
   2  -1   2     4113.69     4575.56    124.00 o 
   3  -1   2       26.13       20.12      4.25 o 
   4  -1   2     2526.49     2449.94     50.85 o 
   5  -1   2     1694.44     1745.91     42.23 o 
   6  -1   2     1390.58     1387.69     38.10 o 
   7  -1   2     1555.54     1533.03     43.47 o 
   8  -1   2       62.11       58.04     17.57 o 
  -8   0   2      444.93      468.02     23.00 o 
  -7   0   2      256.44      246.70     15.47 o 
  -6   0   2       33.28       24.32      8.70 o 
  -5   0   2      271.41      245.07     10.23 o 
  -4   0   2     2243.10     2262.99     37.57 o 
  -3   0   2     4549.74     4574.82     82.92 o 
  -1   0   2     1670.19     1697.67     32.11 o 
   0   0   2     4431.32     4936.63     85.34 o 
   1   0   2     1565.61     1598.18     24.76 o 
   2   0   2     7305.79     7935.59    109.74 o 
   3   0   2     5762.44     6101.27     94.14 o 
   4   0   2      561.59      509.60     17.76 o 
   5   0   2      134.10      155.36     13.43 o 
   6   0   2       33.63       21.29     17.27 o 
   7   0   2      411.49      415.64     21.27 o 
   8   0   2       98.03      107.66     16.60 o 
  -8   1   2       20.69        0.00     12.32 o 
  -7   1   2     1705.43     1687.64     44.07 o 
  -6   1   2     1452.94     1476.06     69.42 o 
  -5   1   2     2175.59     2096.77     37.30 o 
  -4   1   2     3195.63     3305.34     51.87 o 
  -3   1   2      143.23      148.29      6.51 o 
  -2   1   2      771.49      717.99     17.96 o 
  -1   1   2    24208.85    24850.52    413.52 o 
   0   1   2     6882.64     6927.94    118.47 o 
   1   1   2       18.27        2.46      1.96 o 
   2   1   2     1897.98     1932.92     40.95 o 
   3   1   2     2144.25     2357.04     45.87 o 
   4   1   2     1230.93     1138.45     28.11 o 
   5   1   2     3524.81     3598.85     70.59 o 
   6   1   2     1365.22     1350.23     36.36 o 
   7   1   2      242.73      240.31     16.65 o 
   8   1   2        2.95       -9.61     12.04 o 
  -8   2   2      389.47      431.24     36.35 o 
  -7   2   2       74.39       90.45     17.03 o 
  -6   2   2        2.39        8.55      8.73 o 
  -5   2   2      591.33      595.06     20.88 o 
  -4   2   2     2612.44     2657.18     68.89 o 
  -3   2   2     5613.30     5538.18    188.79 o 
  -2   2   2     4736.92     5087.67     72.73 o 
  -1   2   2      364.84      385.77      8.03 o 
   0   2   2      387.34      466.80     12.61 o 
   1   2   2     1738.62     1704.98     26.25 o 
   2   2   2      541.84      425.88      9.54 o 
   3   2   2     3537.39     3645.66     53.86 o 
   4   2   2     3123.75     3284.64     62.83 o 
   5   2   2        7.20        4.43      6.52 o 
   6   2   2      196.83      176.50     22.80 o 
   7   2   2     1622.02     1573.71     42.45 o 
   8   2   2     1238.91     1298.94     40.25 o 
  -7   3   2      258.97      295.30     33.57 o 
  -6   3   2     1113.43     1081.24     48.53 o 
  -5   3   2      955.52      933.15     22.40 o 
  -4   3   2      101.84       91.81     22.52 o 
  -3   3   2       15.97        9.16      5.91 o 
  -2   3   2     1365.62     1223.58     26.16 o 
  -1   3   2     2026.49     1903.37     39.04 o 
   0   3   2     1495.67     1400.48     29.86 o 
   1   3   2     4209.99     4215.24     76.10 o 
   2   3   2        0.89        0.21      2.73 o 
   3   3   2     2312.98     2387.70     37.69 o 
   4   3   2     2517.15     2430.54     39.07 o 
   5   3   2     4234.54     4329.33     82.21 o 
   6   3   2      186.32      174.97     13.75 o 
   7   3   2       10.98        4.39      9.96 o 
   8   3   2        2.51       11.32     14.95 o 
  -7   4   2      110.41      149.84     25.92 o 
  -6   4   2      330.67      322.53     27.92 o 
  -5   4   2      586.65      576.03     29.70 o 
  -4   4   2     3246.15     3333.77     66.64 o 
  -3   4   2     5071.65     5150.02     77.10 o 
  -2   4   2     1466.76     1463.68     34.44 o 
  -1   4   2      367.40      406.73     24.77 o 
   0   4   2     1229.55     1202.88     28.00 o 
   1   4   2     4033.84     4001.83     74.14 o 
   2   4   2     6303.88     6653.72    117.86 o 
   3   4   2     4055.65     4189.35     66.59 o 
   4   4   2     1507.67     1664.39     29.73 o 
   5   4   2      372.56      358.11     15.31 o 
   6   4   2      361.16      344.00     17.26 o 
   7   4   2     1345.96     1323.75     66.06 o 
   8   4   2     1515.85     1439.02     48.61 o 
  -6   5   2      610.55      656.88     39.99 o 
  -5   5   2      153.11      147.75     22.93 o 
  -4   5   2       41.27       17.32     28.95 o 
  -3   5   2      454.65      475.64     19.45 o 
  -2   5   2     2382.88     2398.42     75.80 o 
  -1   5   2     1107.44     1010.12     26.82 o 
   0   5   2      315.79      227.22     11.38 o 
   1   5   2      208.59      197.50     10.53 o 
   2   5   2      100.23       83.83     18.76 o 
   3   5   2        3.21       11.48      6.11 o 
   4   5   2     4534.33     4705.13     71.30 o 
   5   5   2     1875.74     1854.43     49.36 o 
   6   5   2      328.48      309.51     22.82 o 
   7   5   2      289.09      263.60     17.08 o 
   8   5   2      261.03      266.05     19.24 o 
  -5   6   2     1530.71     1472.84     58.91 o 
  -4   6   2      880.09      849.66     29.29 o 
  -3   6   2     1116.84     1090.48     32.32 o 
  -2   6   2     1302.30     1271.79     43.90 o 
  -1   6   2        5.83        4.41      7.41 o 
   0   6   2     3279.91     3239.27     65.53 o 
   1   6   2     1617.07     1532.18     36.40 o 
   2   6   2     1577.66     1334.81    142.16 o 
   3   6   2     1289.47     1316.36     34.03 o 
   4   6   2        5.58        5.34      7.02 o 
   5   6   2      742.14      730.78     23.88 o 
   6   6   2     6556.05     6413.13    118.78 o 
   7   6   2      908.66      907.27     30.52 o 
   8   6   2      229.87      264.38     19.27 o 
  -5   7   2      150.24       90.36     22.48 o 
  -4   7   2        4.19       12.18     11.72 o 
  -3   7   2      728.61      694.06     26.52 o 
  -2   7   2     1609.59     1573.55     41.50 o 
  -1   7   2     4070.71     3922.95     95.40 o 
   0   7   2      624.76      608.68     22.12 o 
   1   7   2        0.74       -6.35      6.90 o 
   2   7   2      672.50      635.71     21.66 o 
   3   7   2     2151.48     2074.71     62.57 o 
   5   7   2     1099.84     1057.45     30.05 o 
   6   7   2      580.72      547.94     22.31 o 
   7   7   2       69.80       32.81     13.40 o 
   8   7   2      452.25      413.19     22.73 o 
  -4   8   2      350.57      337.96     22.66 o 
  -3   8   2      509.06      517.83     24.32 o 
  -2   8   2       94.14       51.53     20.33 o 
  -1   8   2      259.82      251.03     16.46 o 
   1   8   2     1558.64     1515.50     39.46 o 
   2   8   2      175.95      178.28     14.26 o 
   3   8   2       50.67       27.62     12.73 o 
   4   8   2      223.40      217.89     14.21 o 
   5   8   2      980.60     1032.94     30.87 o 
   7   8   2     1230.84     1195.28     36.89 o 
  -3   9   2      699.94      749.18     55.70 o 
  -2   9   2     1365.77     1330.76     60.44 o 
  -1   9   2      610.33      603.31     25.71 o 
   0   9   2      847.17      840.82     29.77 o 
   1   9   2       45.68       29.80     11.36 o 
   2   9   2     1062.61     1063.56     32.95 o 
   3   9   2     2525.59     2392.34     83.91 o 
   4   9   2     2086.98     1899.17     70.49 o 
   5   9   2      351.74      354.36     27.52 o 
   7   9   2      327.39      285.98     28.01 o 
  -2  10   2       11.05        1.58     23.79 o 
  -1  10   2       21.55       17.77     21.01 o 
   0  10   2     1228.08     1230.94     59.89 o 
   1  10   2      903.54      939.48     50.22 o 
   2  10   2      945.29      898.17     48.05 o 
   3  10   2       16.47       29.13     19.44 o 
   4  10   2      220.44      277.13     31.79 o 
   5  10   2      492.79      496.69     35.86 o 
   0  11   2       48.41       22.76     23.97 o 
   1  11   2      287.64      292.61     31.79 o 
   2  11   2      359.85      363.96     34.26 o 
   3  11   2      388.01      410.66     34.92 o 
   4  11   2      721.11      744.66     46.35 o 
  -5  -9   3      547.54      574.29     41.88 o 
  -4  -9   3      475.22      514.98     39.68 o 
  -3  -9   3      204.67      255.68     35.23 o 
  -2  -9   3       14.98        8.40     20.58 o 
  -1  -9   3      733.59      737.41     47.04 o 
   0  -9   3     1009.27     1166.64     59.51 o 
   1  -9   3      379.75      369.32     36.09 o 
  -6  -8   3      160.06      199.67     31.48 o 
  -5  -8   3      260.20      305.33     34.74 o 
  -4  -8   3      621.14      648.05     40.99 o 
  -3  -8   3      967.56     1040.45     52.58 o 
  -2  -8   3     1359.24     1381.01     61.95 o 
  -1  -8   3      301.02      319.93     30.50 o 
   0  -8   3        1.76      -10.52     17.34 o 
   1  -8   3      542.27      557.18     38.41 o 
   2  -8   3     1082.30     1190.00     58.68 o 
  -6  -7   3     1392.91     1466.01     63.35 o 
  -5  -7   3     2912.17     2950.80    100.91 o 
  -4  -7   3     1053.46     1083.53     51.57 o 
  -3  -7   3        0.58        8.26     15.34 o 
  -2  -7   3      709.44      690.88     39.50 o 
  -1  -7   3      734.09      809.68     42.97 o 
   0  -7   3     2026.87     2067.14     77.46 o 
   1  -7   3     1036.25     1071.44     51.49 o 
   2  -7   3       37.79       22.53     18.66 o 
   3  -7   3       52.61       14.30     20.87 o 
  -6  -6   3      105.23      124.53     22.13 o 
  -5  -6   3      896.80      853.54     42.26 o 
  -4  -6   3      856.66      820.71     40.91 o 
  -3  -6   3     1384.32     1386.63     56.30 o 
  -2  -6   3      515.90      502.68     31.59 o 
  -1  -6   3      686.52      706.93     37.53 o 
   0  -6   3       29.81       12.36     13.65 o 
   1  -6   3      715.22      689.59     37.01 o 
   2  -6   3      845.32      848.12     41.91 o 
  -6  -5   3      672.31      703.41     36.55 o 
  -5  -5   3     2883.18     2680.38     87.61 o 
  -4  -5   3      309.23      255.51     21.04 o 
  -3  -5   3      308.77      283.83     21.67 o 
  -2  -5   3      238.30      190.09     18.15 o 
  -1  -5   3     2609.76     2463.52     80.64 o 
   0  -5   3     2992.11     3087.23     95.92 o 
   1  -5   3     1445.34     1410.40     53.87 o 
   2  -5   3       68.31       64.76     11.18 o 
   3  -5   3     2079.21     2130.73     49.24 o 
   4  -5   3      663.84      698.30     35.75 o 
   5  -5   3      929.37      990.02     46.27 o 
  -8  -4   3      913.04      839.40     44.86 o 
  -6  -4   3      257.68      240.20     21.87 o 
  -5  -4   3     1368.52     1384.74     52.89 o 
  -4  -4   3     2825.05     2785.85     87.49 o 
  -3  -4   3     4009.50     4038.67    117.97 o 
  -2  -4   3     2669.02     2838.77     88.07 o 
  -1  -4   3       45.92       15.80      9.40 o 
   0  -4   3      480.97      460.34     25.43 o 
   1  -4   3     2757.72     2815.89     74.82 o 
   3  -4   3     1402.53     1420.33     35.37 o 
   4  -4   3      204.08      214.77     19.75 o 
   5  -4   3       97.01      102.57     20.96 o 
   6  -4   3      346.64      423.53     32.59 o 
  -8  -3   3      836.55      812.38     53.01 o 
  -7  -3   3      656.98      723.22     36.06 o 
  -6  -3   3     1682.09     1776.48     42.41 o 
  -5  -3   3      392.66      382.29     15.56 o 
  -4  -3   3       27.52       21.77      8.92 o 
  -3  -3   3      281.43      248.51      9.97 o 
  -2  -3   3     3671.32     3776.02    107.96 o 
  -1  -3   3     1045.34      972.71     38.01 o 
   0  -3   3      202.76      134.75      6.50 o 
   1  -3   3      856.18      751.02     19.50 o 
   2  -3   3       35.70       15.67      7.12 o 
   3  -3   3     1398.14     1398.56     33.62 o 
   4  -3   3     1607.40     1664.50     41.55 o 
   5  -3   3     2356.35     2375.68     55.48 o 
   6  -3   3      236.10      248.77     19.30 o 
  -8  -2   3       49.61       36.42     17.80 o 
  -7  -2   3       12.32       17.07      9.78 o 
  -6  -2   3       27.25        7.47      8.50 o 
  -5  -2   3     1259.76     1174.86     30.22 o 
  -4  -2   3     9922.85    10382.81    385.66 o 
  -3  -2   3     4591.40     4725.04    156.48 o 
  -2  -2   3     1829.37     1838.11     44.91 o 
  -1  -2   3       49.38       57.02     10.18 o 
   0  -2   3     1781.51     1801.79     34.73 o 
   1  -2   3     5445.58     5195.70    535.70 o 
   2  -2   3     5181.03     5495.94    124.13 o 
   3  -2   3     2033.41     2113.50     36.55 o 
   4  -2   3        6.99        4.09      7.36 o 
   5  -2   3      761.97      815.92     38.77 o 
   6  -2   3     2140.53     2097.87     52.31 o 
   7  -2   3     1308.88     1316.37     41.68 o 
  -8  -1   3      365.53      399.63     24.41 o 
  -7  -1   3     1097.61     1101.79     32.84 o 
  -6  -1   3     1723.25     1746.86     48.16 o 
  -5  -1   3      348.64      335.55     15.11 o 
  -4  -1   3        7.80       -5.59      5.99 o 
  -3  -1   3     3327.71     3513.14     65.98 o 
  -2  -1   3     6040.73     6236.35    108.75 o 
  -1  -1   3      381.62      310.65      9.20 o 
   0  -1   3     4574.01     4814.16     84.39 o 
   1  -1   3      264.27      224.43      8.87 o 
   2  -1   3     2105.37     2268.53     36.46 o 
   3  -1   3     1787.45     1813.26     31.39 o 
   4  -1   3     3321.94     3324.88     94.13 o 
   5  -1   3      318.11      342.57     16.92 o 
   6  -1   3     1021.13     1077.71     60.57 o 
   7  -1   3      365.02      349.02     21.32 o 
  -8   0   3      116.10      133.73     38.64 o 
  -7   0   3      234.61      210.34     15.13 o 
  -6   0   3     1112.60     1076.39     30.27 o 
  -5   0   3     1882.18     1800.68     33.33 o 
  -4   0   3     2996.14     3097.07     61.55 o 
  -3   0   3     2711.61     2494.13    223.53 o 
  -2   0   3      256.12      272.60     10.03 o 
  -1   0   3      804.01      791.14     23.66 o 
   0   0   3     1420.81     1433.66     28.99 o 
   1   0   3     1927.89     1879.54     29.86 o 
   2   0   3     7655.52     7900.80    112.44 o 
   3   0   3      592.57      548.34     12.76 o 
   4   0   3      709.79      831.11     24.28 o 
   5   0   3      409.05      376.24     19.95 o 
   6   0   3     2383.72     2338.70     54.62 o 
   7   0   3     1100.51     1062.83     44.10 o 
   8   0   3     1622.44     1565.27     46.71 o 
  -8   1   3      775.46      762.63     43.80 o 
  -7   1   3     1493.74     1549.81     55.84 o 
  -6   1   3      349.95      351.10     16.73 o 
  -5   1   3      368.87      342.35     12.32 o 
  -4   1   3      194.67      181.64      8.68 o 
  -3   1   3     1547.97     1507.28     33.94 o 
  -2   1   3     4785.16     4880.10     88.08 o 
  -1   1   3    23488.43    23742.74    396.71 o 
   0   1   3      828.92      799.37     24.47 o 
   1   1   3       67.88       66.17      6.01 o 
   2   1   3      636.96      643.78     13.22 o 
   3   1   3     5493.35     5470.55     91.47 o 
   4   1   3     6363.81     6767.97    119.39 o 
   5   1   3     2318.27     2337.34     51.41 o 
   6   1   3       45.13       40.25     10.54 o 
   7   1   3      250.67      243.50     16.78 o 
   8   1   3      175.12      193.65     20.78 o 
  -7   2   3      142.06      115.90     21.99 o 
  -6   2   3      591.38      587.16     22.28 o 
  -5   2   3     1307.94     1246.92     26.46 o 
  -4   2   3     1757.74     1708.69     58.18 o 
  -3   2   3     3471.70     3548.70     54.28 o 
  -2   2   3      517.20      574.42     12.43 o 
  -1   2   3     5296.71     5616.71    100.10 o 
   0   2   3      215.21      144.40      7.59 o 
   1   2   3     2549.46     2426.52     36.85 o 
   2   2   3     1098.67      999.46     18.27 o 
   3   2   3      776.28      754.70     21.34 o 
   4   2   3       31.38       21.49      8.94 o 
   5   2   3     2576.62     2555.14     54.62 o 
   6   2   3     1009.77     1071.41     62.12 o 
   7   2   3      980.71      947.59     31.44 o 
   8   2   3      656.34      609.14     36.45 o 
  -7   3   3      652.68      633.20     39.53 o 
  -6   3   3      915.89      827.05     41.42 o 
  -5   3   3      184.57      172.91     29.33 o 
  -4   3   3      956.23      989.19     25.62 o 
  -3   3   3     1972.91     2009.92     41.08 o 
  -2   3   3     8697.93     8878.50    123.59 o 
  -1   3   3     4315.86     4445.75     82.15 o 
   0   3   3      339.20      319.23     16.10 o 
   1   3   3      275.25      303.52      8.21 o 
   2   3   3     1613.96     1576.18     30.81 o 
   3   3   3     2871.84     2896.41     44.99 o 
   4   3   3     5697.47     5802.26    104.02 o 
   5   3   3     2013.38     2021.03     75.72 o 
   6   3   3       19.35       19.41      8.68 o 
   7   3   3      948.89      966.67     31.86 o 
   8   3   3      415.60      397.96     21.77 o 
  -7   4   3       73.94       81.82     22.07 o 
  -6   4   3      365.82      378.52     30.10 o 
  -5   4   3      685.63      674.80     29.90 o 
  -4   4   3     1604.34     1557.55     39.96 o 
  -3   4   3       84.41       80.78     13.73 o 
  -2   4   3        4.02        8.80      6.05 o 
  -1   4   3      462.41      408.34     15.12 o 
   0   4   3     8339.52     8281.42    145.80 o 
   1   4   3     3154.32     3311.27     49.71 o 
   2   4   3     2674.65     2791.46     43.68 o 
   3   4   3       49.66       58.92     13.79 o 
   4   4   3      515.93      533.07     15.51 o 
   5   4   3     1402.71     1410.80     35.39 o 
   6   4   3     1428.80     1404.58     37.46 o 
   7   4   3     1485.79     1380.87     39.11 o 
   8   4   3      252.09      272.97     18.97 o 
  -5   5   3       39.39       34.90     12.15 o 
  -4   5   3      686.55      684.65     29.37 o 
  -3   5   3     2556.91     2581.33     57.13 o 
  -2   5   3     2983.81     2987.17     62.75 o 
  -1   5   3      679.84      630.57     20.51 o 
   0   5   3      699.45      738.27     21.93 o 
   1   5   3     1302.53     1371.86     32.97 o 
   2   5   3     2684.95     2710.37     43.43 o 
   3   5   3     1406.42     1296.92     24.89 o 
   4   5   3     1044.46     1027.57     21.88 o 
   5   5   3       76.41       70.61      9.88 o 
   6   5   3       42.67       27.04     12.28 o 
   7   5   3      647.16      647.08     25.89 o 
   8   5   3      704.66      736.69     34.84 o 
  -6   6   3     1133.45     1141.10     55.47 o 
  -4   6   3       17.65       10.97     10.35 o 
  -3   6   3        0.64        5.08      8.95 o 
  -2   6   3       46.36       33.02      9.44 o 
  -1   6   3     2984.76     2950.47     62.75 o 
   0   6   3     4950.54     4987.06     95.67 o 
   1   6   3     1848.20     1766.14     53.88 o 
   2   6   3     1511.82     1551.75     43.23 o 
   3   6   3       42.60       17.73     14.41 o 
   4   6   3      643.80      651.81     17.37 o 
   5   6   3     2077.92     1997.43     66.78 o 
   6   6   3     1765.42     1766.25     44.02 o 
   7   6   3      344.78      389.16     20.25 o 
   8   6   3       34.73       13.89     13.44 o 
  -5   7   3        5.95       13.16     20.27 o 
  -4   7   3      287.58      301.06     27.21 o 
  -3   7   3      742.28      768.87     28.24 o 
  -2   7   3     1300.69     1278.45     36.93 o 
  -1   7   3      842.82      807.22     37.90 o 
   0   7   3       75.71       60.61     10.54 o 
   1   7   3      439.28      421.58     45.09 o 
   2   7   3      536.56      526.67     20.24 o 
   3   7   3     1537.17     1579.05     39.42 o 
   4   7   3     1022.74     1029.23     29.54 o 
   5   7   3      228.34      188.07     29.04 o 
   6   7   3      639.26      629.99     24.05 o 
   7   7   3      549.39      552.41     24.55 o 
   8   7   3      385.84      422.56     23.43 o 
  -4   8   3      104.76       70.01     21.00 o 
  -3   8   3       84.13       28.96     12.82 o 
  -2   8   3      987.90      998.26     33.35 o 
  -1   8   3     2270.84     2292.46     55.57 o 
   0   8   3     1959.05     1905.65     47.35 o 
   1   8   3     1900.97     1920.47     54.35 o 
   2   8   3      126.48       97.93     19.88 o 
   3   8   3      157.07      151.19     35.42 o 
   4   8   3      209.45      212.95     14.21 o 
   5   8   3     1978.47     1953.58     46.65 o 
   6   8   3      839.93      817.61     31.88 o 
   7   8   3      120.71      116.59     16.79 o 
  -3   9   3      700.55      727.26     31.13 o 
  -2   9   3      185.55      157.92     35.12 o 
  -1   9   3       19.93        9.91     11.82 o 
   0   9   3        5.09        5.35     11.17 o 
   1   9   3      804.82      777.15     28.25 o 
   2   9   3     1018.31      906.88    122.77 o 
   4   9   3       63.55       15.41     34.40 o 
   5   9   3        7.44        4.21     11.20 o 
   6   9   3       67.46       39.93     13.54 o 
   7   9   3      808.61      808.76     44.00 o 
  -2  10   3      170.94      160.42     21.18 o 
  -1  10   3      574.12      618.80     28.38 o 
   0  10   3     1511.19     1499.71     44.37 o 
   2  10   3       39.22       32.39     12.73 o 
   3  10   3      458.25      387.38     31.39 o 
   4  10   3      441.13      466.85     33.80 o 
   6  10   3      346.53      390.50     31.45 o 
   0  11   3      498.41      536.79     41.80 o 
   1  11   3      766.98      682.34     44.89 o 
   2  11   3     1590.77     1514.35     69.58 o 
   3  11   3      534.01      599.12     40.85 o 
   4  11   3        2.78       -5.16     19.38 o 
  -4  -9   4       14.58        9.83     22.91 o 
  -3  -9   4      108.20      123.38     29.38 o 
  -2  -9   4     1004.23     1033.85     57.82 o 
  -1  -9   4      784.57      938.99     54.87 o 
   0  -9   4      346.50      368.55     37.38 o 
  -6  -8   4      451.67      506.69     41.71 o 
  -5  -8   4      826.98      900.98     51.40 o 
  -4  -8   4     1468.49     1372.56     64.16 o 
  -3  -8   4      949.97      960.78     52.55 o 
  -2  -8   4      672.55      662.44     42.91 o 
  -1  -8   4      133.28      155.66     27.95 o 
   0  -8   4      718.39      699.74     44.41 o 
   1  -8   4      989.05     1101.88     57.11 o 
   2  -8   4     1090.37     1264.88     63.13 o 
  -6  -7   4     1309.64     1412.63     63.81 o 
  -5  -7   4      214.10      251.35     28.44 o 
  -4  -7   4       50.03       38.67     20.53 o 
  -3  -7   4     1520.68     1497.40     64.93 o 
  -2  -7   4     1315.12     1403.29     62.01 o 
  -1  -7   4      614.87      627.55     39.36 o 
   0  -7   4     1628.87     1555.48     65.53 o 
   1  -7   4        4.11        9.12     19.95 o 
   2  -7   4      159.32      160.25     27.92 o 
  -6  -6   4      925.59      889.92     45.41 o 
  -5  -6   4     2198.18     2030.93     75.60 o 
  -4  -6   4     1673.30     1629.93     64.79 o 
  -3  -6   4       96.78       90.16     20.15 o 
  -2  -6   4        3.05       -6.19     13.04 o 
  -1  -6   4       81.00       69.29     18.09 o 
   0  -6   4      739.04      852.36     43.75 o 
   1  -6   4     1863.99     1970.07     73.56 o 
   2  -6   4     1355.55     1378.18     57.85 o 
  -6  -5   4      218.99      240.95     25.00 o 
  -5  -5   4      474.55      462.46     30.79 o 
  -4  -5   4      368.01      322.65     25.97 o 
  -3  -5   4     2423.84     2639.82     89.24 o 
  -2  -5   4     2809.91     2569.13     84.68 o 
  -1  -5   4     3792.26     3738.29    114.53 o 
   0  -5   4      434.86      381.90     27.23 o 
   1  -5   4       62.81       48.68     16.45 o 
   2  -5   4     1083.94     1122.26     48.88 o 
   3  -5   4     2640.02     2697.10     88.90 o 
  -6  -4   4      330.38      335.49     26.80 o 
  -5  -4   4     1032.82      964.91     43.37 o 
  -4  -4   4      988.19      870.14     40.19 o 
  -3  -4   4      779.19      786.37     37.53 o 
  -2  -4   4      105.06       97.04     16.86 o 
  -1  -4   4     1384.25     1372.33     53.29 o 
   0  -4   4     2124.24     2212.74     73.27 o 
   1  -4   4     1807.49     1881.86     65.19 o 
   3  -4   4      269.10      245.40     14.37 o 
   4  -4   4       16.73       15.51     12.79 o 
   5  -4   4      754.75      803.54     41.80 o 
  -8  -3   4     1229.04     1243.73     54.64 o 
  -6  -3   4      377.50      385.00     26.95 o 
  -5  -3   4      197.31      186.62     18.86 o 
  -4  -3   4      460.32      421.52     25.94 o 
  -3  -3   4     5256.04     5049.87    142.42 o 
  -2  -3   4     5835.07     5918.12    163.46 o 
  -1  -3   4      464.40      427.20     24.60 o 
   0  -3   4      109.57      118.44     12.77 o 
   1  -3   4      118.37      159.50     11.95 o 
   2  -3   4     2126.71     2182.54     46.31 o 
   3  -3   4     3310.53     3397.29     67.95 o 
   4  -3   4     1408.70     1387.15     50.51 o 
   5  -3   4      111.59      165.35     23.11 o 
   6  -3   4      148.87      195.34     20.09 o 
  -8  -2   4       79.74       78.04     15.69 o 
  -6  -2   4      673.60      675.81     23.92 o 
  -5  -2   4     1188.57     1179.94     31.28 o 
  -4  -2   4     1002.08      961.43     25.38 o 
  -3  -2   4       39.52       34.62      6.03 o 
  -2  -2   4      222.59      203.23      8.41 o 
  -1  -2   4     3195.09     3022.68     55.95 o 
   0  -2   4     4895.15     5113.32    105.25 o 
   1  -2   4     2640.44     2666.48     51.90 o 
   2  -2   4     2127.77     2180.53     44.92 o 
   3  -2   4        5.91        4.68      8.31 o 
   4  -2   4     1156.86     1127.66     31.70 o 
   5  -2   4     1580.42     1679.54     43.95 o 
   6  -2   4      568.01      622.34     31.85 o 
   7  -2   4      308.58      361.74     39.16 o 
  -8  -1   4       23.39       57.62     33.67 o 
  -7  -1   4      565.51      551.08     22.69 o 
  -6  -1   4       77.87       50.51     14.62 o 
  -4  -1   4     1375.45     1356.17     32.63 o 
  -3  -1   4     4588.03     4669.25     86.04 o 
  -2  -1   4     1766.13     1660.79     34.67 o 
  -1  -1   4      552.57      540.75     26.07 o 
   0  -1   4       32.38       47.28     15.92 o 
   2  -1   4      608.51      542.52     16.40 o 
   3  -1   4     1410.45     1369.62     26.42 o 
   4  -1   4     1374.26     1319.42     34.18 o 
   5  -1   4       16.61        6.82      9.33 o 
   6  -1   4       18.11        4.56     10.94 o 
   7  -1   4      683.53      723.19     30.04 o 
  -8   0   4       83.19       60.20     21.44 o 
  -7   0   4      679.23      704.75     25.84 o 
  -6   0   4      982.43      924.85     23.18 o 
  -5   0   4     1927.56     1875.19     43.80 o 
  -4   0   4      800.36      791.84     23.23 o 
  -3   0   4       14.67       15.71      7.28 o 
  -2   0   4     4342.75     4566.70     83.40 o 
  -1   0   4     8119.17     8182.50    191.43 o 
   0   0   4     6748.15     6698.97    117.34 o 
   1   0   4     3457.21     3591.59     66.21 o 
   2   0   4     2219.43     2400.83     38.85 o 
   3   0   4      843.91      864.84     24.93 o 
   4   0   4     1079.45     1028.65     40.02 o 
   5   0   4     2491.73     2473.38     55.24 o 
   6   0   4     2230.88     2177.95     52.87 o 
   7   0   4      128.82      133.90     17.40 o 
  -8   1   4      645.18      654.47     40.74 o 
  -7   1   4      250.22      252.53     24.77 o 
  -6   1   4      443.84      449.97     15.88 o 
  -5   1   4      353.89      351.11     13.16 o 
  -4   1   4     1978.68     2029.79     57.25 o 
  -3   1   4      864.79      818.60     22.81 o 
  -2   1   4     2934.51     2884.00     56.51 o 
  -1   1   4     2680.08     2806.64     54.10 o 
   0   1   4     2003.36     1976.38     40.03 o 
   1   1   4     1336.16     1299.81     40.09 o 
   2   1   4     3026.25     2831.70     44.02 o 
   3   1   4     1954.54     1858.69     31.73 o 
   4   1   4      328.15      324.64     14.85 o 
   5   1   4       14.26       18.39      8.58 o 
   6   1   4      563.54      548.91     22.55 o 
   7   1   4      657.50      656.44     26.98 o 
   8   1   4      862.59      893.79     34.39 o 
  -7   2   4      929.54      861.42     45.06 o 
  -6   2   4     1007.68     1014.30     45.41 o 
  -5   2   4      356.61      333.71     12.69 o 
  -4   2   4        8.90        7.24      5.34 o 
  -3   2   4      204.44      212.62      8.44 o 
  -2   2   4     6346.98     6669.84    198.41 o 
  -1   2   4    11012.24    11303.48    284.38 o 
   0   2   4     4545.82     4678.20     85.57 o 
   1   2   4     1492.60     1492.67     25.58 o 
   2   2   4       48.43       48.41      6.22 o 
   3   2   4        5.81        4.46      4.81 o 
   4   2   4     2461.05     2476.68     51.79 o 
   5   2   4     3106.87     3091.54     64.52 o 
   6   2   4      221.25      196.92     26.36 o 
   7   2   4      172.12      207.31     19.23 o 
   8   2   4       59.25       24.59     14.42 o 
  -7   3   4      278.93      289.74     28.12 o 
  -6   3   4       11.12        8.51     15.51 o 
  -4   3   4     2678.88     2681.58     58.73 o 
  -3   3   4     2632.07     2639.83     74.64 o 
  -2   3   4     1154.25     1124.22     20.57 o 
  -1   3   4      221.81      248.67     16.51 o 
   0   3   4      971.92      977.95     24.85 o 
   1   3   4     5660.70     5949.34     85.03 o 
   2   3   4     3349.55     3297.09     50.51 o 
   3   3   4     3225.55     3229.72     50.27 o 
   4   3   4     1028.92     1007.10     27.34 o 
   5   3   4        1.36       -1.82      6.94 o 
   6   3   4     2536.70     2531.58     57.56 o 
   7   3   4     2024.94     2017.44     51.52 o 
   8   3   4      529.52      516.69     25.47 o 
  -5   4   4      203.79      216.47     24.83 o 
  -4   4   4        0.04       -1.86      9.43 o 
  -3   4   4     1072.80     1115.12     31.34 o 
  -2   4   4     1250.44     1208.41     31.62 o 
  -1   4   4     2395.13     2325.80     49.78 o 
   0   4   4     3312.27     3455.92     85.44 o 
   1   4   4      807.38      830.31     17.43 o 
   2   4   4       39.80       49.72     17.16 o 
   3   4   4      807.25      788.49     22.16 o 
   4   4   4     2488.96     2592.79     48.26 o 
   5   4   4     1077.26     1027.28     29.51 o 
   6   4   4      199.56      212.45     17.26 o 
   7   4   4       38.59       36.33     12.16 o 
   8   4   4      214.31      222.12     21.51 o 
  -6   5   4      110.20      102.20     22.10 o 
  -5   5   4     1083.86     1094.48     35.28 o 
  -4   5   4     2259.50     2173.09     53.05 o 
  -3   5   4      860.51      871.63     28.19 o 
  -2   5   4      839.96      804.95     25.79 o 
  -1   5   4        1.81        1.20      6.16 o 
   0   5   4     2689.16     2626.58    129.12 o 
   1   5   4     7191.64     7442.51    184.53 o 
   2   5   4     4209.33     4466.29     67.30 o 
   3   5   4      475.29      456.50     13.37 o 
   4   5   4       21.48       18.06      5.88 o 
   5   5   4        2.51        9.68      8.61 o 
   6   5   4     1453.95     1450.91     39.10 o 
   7   5   4     2346.81     2308.88     56.21 o 
   8   5   4      912.91      870.71     49.34 o 
  -5   6   4      293.98      301.25     28.55 o 
  -4   6   4        1.49        7.59     11.91 o 
  -3   6   4      828.03      771.94     27.37 o 
  -2   6   4      782.45      772.68     26.34 o 
  -1   6   4     1725.53     1670.74     41.30 o 
   0   6   4     2641.62     2548.49     55.65 o 
   1   6   4       92.46       88.11     10.81 o 
   2   6   4      261.76      269.06     27.83 o 
   3   6   4     1101.86     1072.44     26.29 o 
   4   6   4     1123.53     1127.60     30.75 o 
   5   6   4      955.07     1008.71     30.05 o 
   6   6   4     1438.11     1383.72     43.98 o 
   7   6   4       31.22        8.68     12.27 o 
   8   6   4      514.78      443.57     24.36 o 
  -5   7   4      623.70      620.79     28.99 o 
  -4   7   4      507.23      518.21     25.54 o 
  -3   7   4      746.00      758.05     47.20 o 
  -2   7   4      180.77      167.87     30.50 o 
  -1   7   4      742.86      731.62     26.15 o 
   0   7   4     1320.41     1287.84     35.73 o 
   1   7   4     1684.26     1623.45     41.44 o 
   2   7   4     3137.27     3133.58     67.04 o 
   3   7   4      296.62      302.73     24.91 o 
   4   7   4        8.63       12.98      6.92 o 
   5   7   4      943.93      899.51     28.43 o 
   6   7   4      898.09      950.68     31.01 o 
   7   7   4      282.56      320.26     20.17 o 
  -4   8   4      178.34      160.89     38.69 o 
  -3   8   4      571.23      622.90     27.94 o 
  -2   8   4      824.93      824.99     30.33 o 
  -1   8   4     1115.35     1134.98     35.40 o 
   0   8   4      522.72      491.44     39.73 o 
   1   8   4        5.12       -3.14      8.94 o 
   2   8   4     1093.00     1112.82     38.60 o 
   3   8   4     1574.96     1645.99     75.65 o 
   4   8   4     1690.76     1685.05     34.34 o 
   6   8   4      129.21      116.18     15.75 o 
   7   8   4      145.71      108.70     16.32 o 
  -3   9   4      411.58      408.40     25.05 o 
  -2   9   4      135.91      140.12     28.05 o 
  -1   9   4       72.81       62.24     16.07 o 
   0   9   4      641.82      659.36     26.97 o 
   1   9   4     1151.64     1208.23     37.34 o 
   2   9   4      482.39      474.30     27.59 o 
   3   9   4      725.00      731.31     27.45 o 
   4   9   4       22.43       11.20     11.06 o 
   5   9   4      513.98      482.99     33.00 o 
   6   9   4      391.81      421.07     21.76 o 
  -2  10   4      522.25      578.13     28.63 o 
  -1  10   4      222.23      231.72     21.99 o 
   0  10   4       66.68       61.70     14.96 o 
   1  10   4       36.26       30.21     13.22 o 
   2  10   4     1393.01     1421.54     42.81 o 
   3  10   4     2011.15     1984.36     52.52 o 
   4  10   4      383.24      390.25     22.39 o 
   5  10   4      291.45      309.69     29.90 o 
   6  10   4       16.37        2.75     22.48 o 
   1  11   4      443.51      440.35     25.61 o 
   2  11   4      499.50      464.47     37.87 o 
   3  11   4        0.18      -12.96     21.47 o 
   4  11   4      169.80      212.57     31.28 o 
  -5  -8   5      947.15      956.08     56.73 o 
  -4  -8   5      668.82      737.09     48.48 o 
  -3  -8   5       15.61       -2.06     21.07 o 
  -2  -8   5      529.13      549.98     41.28 o 
  -1  -8   5     1426.83     1376.03     66.19 o 
   0  -8   5      836.97      953.99     54.61 o 
  -6  -7   5      128.54      133.45     30.87 o 
  -5  -7   5      326.15      301.49     30.79 o 
  -4  -7   5      546.49      522.75     38.07 o 
  -3  -7   5     2700.05     2896.39    103.46 o 
  -2  -7   5      451.92      485.62     36.52 o 
  -1  -7   5       71.20       57.11     20.90 o 
   0  -7   5       53.32       40.39     21.76 o 
   1  -7   5      599.75      750.97     46.47 o 
   2  -7   5      501.82      551.24     41.85 o 
  -6  -6   5     1857.58     1701.89     69.52 o 
  -5  -6   5     1252.95     1082.62     51.80 o 
  -4  -6   5        4.93        2.87     15.39 o 
  -3  -6   5      138.33      144.60     24.25 o 
  -2  -6   5      758.62      788.32     43.46 o 
  -1  -6   5     1747.72     1718.63     69.03 o 
   0  -6   5     2587.66     2436.97     88.12 o 
   1  -6   5     1090.16     1068.86     51.60 o 
   2  -6   5      132.33       91.56     23.54 o 
  -6  -5   5      124.94      107.13     23.88 o 
  -5  -5   5       60.67       89.61     21.24 o 
  -4  -5   5     2750.53     2737.37     94.37 o 
  -3  -5   5     1245.10     1256.68     55.64 o 
  -2  -5   5     1057.33     1019.95     48.45 o 
  -1  -5   5      242.02      235.70     22.19 o 
   0  -5   5      285.16      282.86     25.03 o 
   1  -5   5      520.33      540.32     33.68 o 
   2  -5   5     2871.53     2944.90     97.01 o 
  -6  -4   5     1506.01     1497.12     62.55 o 
  -5  -4   5      903.27      867.99     43.46 o 
  -4  -4   5       16.29       18.35     14.76 o 
  -3  -4   5      238.95      245.28     22.68 o 
  -2  -4   5     4382.34     4329.29    129.81 o 
  -1  -4   5     2180.88     2182.18     75.91 o 
   0  -4   5     1984.11     1991.80     69.12 o 
   1  -4   5      391.12      352.75     25.92 o 
   2  -4   5       75.84       -6.08     13.87 o 
  -6  -3   5      292.42      284.41     25.77 o 
  -5  -3   5      683.24      677.00     37.30 o 
  -4  -3   5     1716.88     1763.92     65.65 o 
  -3  -3   5     3727.27     3315.36    103.03 o 
  -2  -3   5     2192.67     2066.96     70.95 o 
  -1  -3   5      589.04      584.27     31.36 o 
   0  -3   5     1656.53     1619.01     58.51 o 
   1  -3   5      983.70      950.00     41.08 o 
   2  -3   5     2260.88     2310.78     49.44 o 
   3  -3   5     2545.30     2654.62     56.76 o 
   4  -3   5      470.05      488.78     29.30 o 
   5  -3   5      306.94      303.93     25.97 o 
   6  -3   5      871.40      855.20     45.72 o 
  -8  -2   5      906.11      791.79     41.85 o 
  -6  -2   5      505.36      527.45     33.68 o 
  -5  -2   5      136.94      137.46     22.56 o 
  -4  -2   5      260.00      265.89     22.68 o 
  -3  -2   5      475.64      462.55     22.19 o 
  -2  -2   5     1841.67     1795.58     64.36 o 
  -1  -2   5     2888.80     2704.87     51.78 o 
   0  -2   5     2360.00     2287.51     45.41 o 
   1  -2   5      125.29      130.31     17.69 o 
   2  -2   5       64.18       74.08     36.52 o 
   3  -2   5      637.07      622.84     20.51 o 
   4  -2   5     1563.17     1711.17     58.71 o 
   5  -2   5     1084.47     1114.80     35.22 o 
   6  -2   5      137.75      176.20     19.20 o 
  -7  -1   5      223.24      199.85     17.37 o 
  -6  -1   5      318.87      302.38     22.73 o 
  -5  -1   5     2132.03     2121.46     48.53 o 
  -4  -1   5     2449.66     2589.73     54.84 o 
  -3  -1   5     1642.55     1600.60     36.19 o 
  -2  -1   5      802.52      839.66     37.51 o 
  -1  -1   5     1125.02     1114.25     26.17 o 
   0  -1   5     2969.34     2972.62     57.10 o 
   1  -1   5     5656.19     5956.02    106.91 o 
   2  -1   5     2548.75     2483.01     50.64 o 
   3  -1   5     1298.88     1239.44     30.16 o 
   4  -1   5       47.59       47.93     11.67 o 
   5  -1   5      607.27      609.25     24.09 o 
   6  -1   5      639.77      706.08     44.61 o 
   7  -1   5      644.07      709.35     30.81 o 
  -7   0   5     1962.71     1815.06     66.79 o 
  -6   0   5     2055.78     1934.52     49.95 o 
  -5   0   5       12.45        5.15      8.68 o 
  -4   0   5      184.91      183.87     13.05 o 
  -3   0   5     1183.77     1145.94     29.00 o 
  -2   0   5      236.99      187.51     10.29 o 
  -1   0   5     4643.86     4580.01     84.59 o 
   0   0   5     1770.70     1771.09     37.68 o 
   1   0   5       90.74      101.34     11.55 o 
   2   0   5      123.08      104.53      8.66 o 
   3   0   5     2014.17     1957.15     57.64 o 
   4   0   5     1516.35     1545.49     38.42 o 
   5   0   5     1584.68     1595.00     41.59 o 
   6   0   5      517.39      475.91     22.78 o 
   7   0   5      167.51      184.90     38.44 o 
  -7   1   5       73.02       67.83     21.56 o 
  -6   1   5       46.29       23.03     11.35 o 
  -5   1   5     1115.89     1069.55     29.92 o 
  -4   1   5     1092.97     1157.32     31.56 o 
  -3   1   5       64.59       49.68      8.35 o 
  -2   1   5      178.28      158.74     10.00 o 
  -1   1   5      471.71      457.72     15.50 o 
   0   1   5     2340.66     2229.42     45.98 o 
   1   1   5     7012.60     7254.97    162.69 o 
   2   1   5     1698.51     1661.18     31.18 o 
   3   1   5        1.85        4.69      4.75 o 
   4   1   5      178.53      203.66     12.86 o 
   5   1   5      707.93      659.20     30.72 o 
   6   1   5     1787.02     1729.92     50.20 o 
   7   1   5      601.91      667.11     28.35 o 
  -7   2   5      889.35      781.55     42.34 o 
  -6   2   5      672.83      682.57     38.59 o 
  -5   2   5      174.91      176.15     25.63 o 
  -4   2   5       13.18       15.52      8.74 o 
  -3   2   5     1097.82     1081.25     29.52 o 
  -2   2   5     7939.68     8205.03    196.92 o 
  -1   2   5     3717.36     3646.94     70.65 o 
   0   2   5      271.47      347.39     14.15 o 
   1   2   5      518.41      538.05     17.45 o 
   2   2   5     3032.54     3115.09     62.07 o 
   3   2   5     3036.75     2938.98     47.35 o 
   4   2   5     3101.74     2973.19     60.79 o 
   5   2   5      802.88      811.07     28.58 o 
   6   2   5       23.65       22.66     10.57 o 
   7   2   5      323.52      291.95     19.53 o 
  -7   3   5       48.56       35.92     18.55 o 
  -6   3   5      654.84      607.93     52.52 o 
  -5   3   5     1181.70     1193.67     35.81 o 
  -4   3   5      397.70      432.89     19.43 o 
  -3   3   5       40.54       35.71      8.39 o 
  -2   3   5     1144.89     1145.32     30.57 o 
  -1   3   5       92.30       53.41     14.36 o 
   0   3   5     2780.27     2793.08     57.21 o 
   1   3   5     2714.26     2686.74     43.01 o 
   2   3   5      404.53      354.75     11.12 o 
   3   3   5      758.06      739.52     17.17 o 
   4   3   5      314.46      272.47     14.33 o 
   5   3   5      499.93      468.61     21.08 o 
   6   3   5      841.63      843.17     29.18 o 
   7   3   5     1149.28     1152.98     36.99 o 
   8   3   5       91.67       88.00     17.18 o 
  -6   4   5       99.58       91.28     21.16 o 
  -5   4   5       67.64       45.00     12.61 o 
  -4   4   5      544.45      534.52     22.47 o 
  -3   4   5     1076.62     1072.90     31.27 o 
  -2   4   5      686.77      662.96     29.56 o 
  -1   4   5     1369.00     1298.14     52.05 o 
   0   4   5      121.03      132.69     10.55 o 
   1   4   5      945.71     1018.29     20.33 o 
   2   4   5     5996.53     6101.42     89.13 o 
   3   4   5     3719.53     3714.76     58.31 o 
   4   4   5     2571.04     2603.35     73.40 o 
   5   4   5      411.60      409.64     32.29 o 
   6   4   5      284.75      253.87     16.40 o 
   7   4   5      351.07      370.13     20.54 o 
   8   4   5      575.96      577.79     27.61 o 
  -6   5   5      306.54      332.11     28.38 o 
  -5   5   5     1726.34     1744.83     48.04 o 
  -4   5   5      680.02      733.64     31.03 o 
  -3   5   5        2.76       -7.12      8.28 o 
  -2   5   5      285.75      281.25     15.31 o 
  -1   5   5     1877.12     1812.90     43.43 o 
   0   5   5     3957.62     3783.44     76.35 o 
   1   5   5     3499.04     3572.76     72.57 o 
   2   5   5     1016.22     1042.28     30.64 o 
   3   5   5      828.23      892.58     20.41 o 
   4   5   5     1138.97     1101.18     78.85 o 
   5   5   5      365.25      377.80     18.18 o 
   6   5   5     1738.68     1686.61     70.25 o 
   7   5   5      912.42      962.49     33.30 o 
   8   5   5       11.68       21.83     14.25 o 
  -5   6   5       54.67       50.85     15.26 o 
  -4   6   5     1346.68     1371.81     41.19 o 
  -3   6   5     1535.79     1451.00     41.14 o 
  -2   6   5      166.53      175.95     26.80 o 
  -1   6   5       35.79       34.55      9.44 o 
   0   6   5       31.14       27.18      8.63 o 
   1   6   5     1338.02     1288.86     34.81 o 
   2   6   5     1258.40     1202.03     33.31 o 
   3   6   5     2144.66     2212.10     39.62 o 
   4   6   5     1185.59     1201.66     26.06 o 
   5   6   5      255.98      252.62     15.82 o 
   6   6   5        0.68       -8.57      9.83 o 
   7   6   5      512.37      543.48     24.87 o 
  -5   7   5      335.29      347.30     32.91 o 
  -4   7   5      109.32       91.29     17.23 o 
  -3   7   5       35.25       42.33     12.93 o 
  -2   7   5      606.15      573.83     23.87 o 
  -1   7   5     2204.58     2222.29     53.95 o 
   0   7   5     1674.99     1605.96     42.33 o 
   1   7   5     2139.65     2177.02     51.70 o 
   2   7   5      198.22      172.04     22.16 o 
   3   7   5      675.04      677.95     24.77 o 
   4   7   5      886.23      952.21     23.31 o 
   6   7   5      976.83     1006.61     35.65 o 
   7   7   5      233.80      220.15     20.04 o 
  -4   8   5      649.51      688.94     30.95 o 
  -3   8   5     1132.41     1126.91     38.51 o 
  -2   8   5     1254.19     1233.47     39.31 o 
  -1   8   5        0.27        2.05     10.47 o 
   0   8   5      137.74      133.39     26.27 o 
   1   8   5      573.36      531.28     23.07 o 
   2   8   5     2391.06     2516.57     59.31 o 
   3   8   5     1987.79     1928.38     48.80 o 
   4   8   5      230.01      252.31     16.94 o 
   5   8   5        1.65       -0.56     10.76 o 
   6   8   5       13.33       16.50     12.35 o 
   7   8   5      307.00      311.86     21.31 o 
  -3   9   5      119.19       68.69     17.10 o 
  -2   9   5      967.93     1004.95     36.55 o 
  -1   9   5      725.46      774.42     30.51 o 
   0   9   5     1136.49     1114.88     36.71 o 
   1   9   5       30.57       14.85     11.54 o 
   2   9   5        0.00        2.64     11.30 o 
   3   9   5        3.29        1.09     11.76 o 
   4   9   5     2146.98     2076.82     53.10 o 
   5   9   5     1092.90     1079.58     50.60 o 
   6   9   5      306.16      336.70     30.82 o 
  -1  10   5       23.72       17.17     14.47 o 
   0  10   5        8.78        1.18     13.09 o 
   1  10   5      509.17      557.52     26.46 o 
   2  10   5     2187.18     2243.26     58.62 o 
   3  10   5     1041.04     1092.81     37.29 o 
   4  10   5       91.79      103.14     36.45 o 
   5  10   5        3.06       13.16     20.30 o 
   1  11   5       72.46       65.87     17.23 o 
   2  11   5       19.42        2.87     24.58 o 
   3  11   5      403.11      398.61     24.50 o 
  -2  -8   6      692.42      753.32     49.54 o 
  -5  -7   6      166.23      217.35     34.80 o 
  -4  -7   6     1061.68      998.19     55.04 o 
  -3  -7   6      744.47      731.13     46.35 o 
  -2  -7   6        6.49       30.36     25.37 o 
  -1  -7   6      564.95      556.03     41.57 o 
   0  -7   6      724.73      759.57     48.50 o 
   1  -7   6     1435.92     1549.52     70.15 o 
  -6  -6   6      619.40      656.59     44.63 o 
  -5  -6   6       91.20       87.84     25.63 o 
  -4  -6   6        4.76        4.70     19.06 o 
  -3  -6   6     1458.76     1354.04     60.55 o 
  -2  -6   6     1138.86     1104.95     54.12 o 
  -1  -6   6     1245.98     1235.76     58.22 o 
   0  -6   6       24.30        7.60     19.95 o 
   1  -6   6       81.81       15.74     20.41 o 
   2  -6   6      165.36      168.51     31.19 o 
  -6  -5   6     1127.06     1209.81     59.66 o 
  -5  -5   6      736.13      710.37     43.55 o 
  -4  -5   6        5.26       13.53     17.66 o 
  -3  -5   6        0.75        4.99     17.20 o 
  -2  -5   6       48.96       81.62     21.10 o 
  -1  -5   6     1160.64     1036.35     47.67 o 
   0  -5   6     1295.16     1240.14     55.44 o 
   1  -5   6     1451.78     1508.96     63.58 o 
   2  -5   6      380.88      436.60     32.54 o 
  -6  -4   6      544.13      524.41     37.10 o 
  -5  -4   6        0.80       23.13     17.83 o 
  -4  -4   6      561.55      560.67     35.69 o 
  -3  -4   6      983.73      904.39     45.49 o 
  -2  -4   6     1669.98     1563.05     62.61 o 
  -1  -4   6     1885.68     1764.90     67.94 o 
   0  -4   6      184.06      202.36     22.93 o 
   1  -4   6      582.07      517.87     32.77 o 
  -6  -3   6      868.98      920.50     48.71 o 
  -5  -3   6      892.62      971.76     49.25 o 
  -4  -3   6      871.82      828.02     43.72 o 
  -3  -3   6      420.96      354.56     27.26 o 
  -2  -3   6     1325.32     1142.36     48.96 o 
  -1  -3   6     2424.99     2426.54     82.10 o 
   0  -3   6     2552.24     2456.01     82.16 o 
   1  -3   6      664.07      668.58     35.60 o 
   2  -3   6      449.07      417.22     26.89 o 
  -6  -2   6        2.33       -5.07     19.95 o 
  -5  -2   6      270.01      285.78     27.38 o 
  -4  -2   6     1286.82     1268.58     56.13 o 
  -3  -2   6     2682.33     2790.24     93.68 o 
  -2  -2   6     1098.83     1048.30     45.78 o 
  -1  -2   6      137.06      123.73     18.98 o 
   0  -2   6      112.41      103.60     16.88 o 
   1  -2   6      475.41      481.87     28.41 o 
   2  -2   6     2484.28     2505.12     53.18 o 
   3  -2   6     1886.18     1867.32     59.37 o 
   4  -2   6     2036.18     1979.84     66.19 o 
   5  -2   6      100.54      110.68     21.67 o 
   6  -2   6      126.23      186.65     28.04 o 
  -6  -1   6      910.27     1029.93     53.21 o 
  -5  -1   6     1986.68     2131.52     77.52 o 
  -4  -1   6      315.57      318.30     15.58 o 
  -3  -1   6      137.42      149.96     11.49 o 
  -2  -1   6      215.06      227.76     14.13 o 
  -1  -1   6     3233.75     3227.53     63.05 o 
   0  -1   6     7529.29     7146.31    127.63 o 
   1  -1   6     2345.73     2241.15     47.18 o 
   2  -1   6      341.91      340.07     14.49 o 
   3  -1   6      121.27      138.69     16.63 o 
   4  -1   6     1161.81     1149.10     45.87 o 
   5  -1   6     1334.30     1407.57     45.72 o 
   6  -1   6     1524.42     1514.04     44.52 o 
  -7   0   6      790.99      837.28     42.46 o 
  -6   0   6      134.97      154.39     50.47 o 
  -5   0   6      477.48      524.00     23.71 o 
  -4   0   6     1844.87     1848.37     44.02 o 
  -3   0   6     1626.85     1632.58     38.75 o 
  -2   0   6      906.73      943.87     45.67 o 
  -1   0   6     1510.91     1545.72     35.54 o 
   0   0   6      546.84      581.22     18.98 o 
   1   0   6     3016.62     2847.48     57.23 o 
   2   0   6     2376.83     2346.25     49.69 o 
   3   0   6     1351.40     1398.94     34.19 o 
   4   0   6      246.13      251.90     14.81 o 
   5   0   6      299.92      269.62     16.95 o 
   6   0   6        4.69        0.52     12.13 o 
  -7   1   6      612.87      694.15     39.85 o 
  -6   1   6     3089.09     3264.20     73.32 o 
  -5   1   6     2460.99     2568.03    109.57 o 
  -4   1   6       37.71       36.88      9.65 o 
  -3   1   6      276.04      299.65     14.71 o 
  -2   1   6     1366.43     1369.13     33.77 o 
  -1   1   6     2125.27     2061.89     45.16 o 
   0   1   6     3612.83     3771.10     73.32 o 
   1   1   6     3197.90     3159.98     62.79 o 
   2   1   6        0.59        2.39      6.09 o 
   3   1   6     1159.74     1199.57     25.26 o 
   4   1   6      792.33      815.20     26.22 o 
   5   1   6     3224.60     3099.16    100.82 o 
   6   1   6      851.43      801.92     30.03 o 
   7   1   6      173.75      206.25     28.54 o 
  -7   2   6        0.42       -4.67     19.29 o 
  -6   2   6        4.16       -2.26     14.72 o 
  -5   2   6      769.85      791.06     28.66 o 
  -4   2   6     2603.13     2550.18     70.87 o 
  -3   2   6      747.86      726.87     24.13 o 
  -2   2   6     2916.92     2928.73     61.30 o 
  -1   2   6      181.09      181.28     11.55 o 
   0   2   6       14.99        4.81      6.36 o 
   1   2   6     2296.13     2313.67     49.72 o 
   2   2   6     3932.75     3961.06     62.33 o 
   3   2   6     1855.50     1744.90     32.51 o 
   4   2   6      725.38      737.80     26.70 o 
   5   2   6        1.49        0.00      9.19 o 
   6   2   6      413.60      423.86     37.20 o 
   7   2   6      877.66      876.56     33.43 o 
  -6   3   6      749.23      746.37     39.46 o 
  -5   3   6      562.09      604.45     32.44 o 
  -4   3   6     2275.77     2204.49     53.13 o 
  -3   3   6      705.61      677.32     24.00 o 
  -2   3   6     3838.24     3837.94     77.70 o 
  -1   3   6      528.27      542.18     30.01 o 
   0   3   6     2237.02     2174.57     76.56 o 
   1   3   6      154.06      144.24     15.41 o 
   2   3   6        2.62        5.10      5.28 o 
   3   3   6     1293.99     1316.31     26.66 o 
   4   3   6     2325.70     2261.22     61.20 o 
   5   3   6      457.14      433.74     19.89 o 
   6   3   6      848.83      847.46     30.22 o 
   7   3   6      273.05      262.67     21.80 o 
  -6   4   6      162.47      167.71     29.04 o 
  -5   4   6     1325.67     1324.55     49.51 o 
  -4   4   6     2208.05     2178.70     53.94 o 
  -3   4   6     2069.85     2072.82     50.55 o 
  -2   4   6     1263.11     1194.88     33.54 o 
  -1   4   6      105.59      101.32     11.12 o 
   0   4   6      690.40      651.95     22.29 o 
   1   4   6     1731.11     1711.53     41.26 o 
   2   4   6     2117.39     1961.66     35.25 o 
   3   4   6     1563.26     1542.05     30.02 o 
   4   4   6      318.04      315.85     15.55 o 
   5   4   6      465.00      443.59     20.14 o 
   6   4   6     1245.17     1210.04     61.09 o 
   7   4   6      644.47      664.43     28.24 o 
  -6   5   6      378.64      431.96     34.34 o 
  -5   5   6      303.95      294.82     20.67 o 
  -4   5   6       13.54       -3.72     10.75 o 
  -3   5   6      346.41      306.96     31.39 o 
  -2   5   6       12.03       13.82      8.42 o 
  -1   5   6     1275.47     1220.39     34.39 o 
   0   5   6      918.33      880.74     27.74 o 
   1   5   6      537.67      590.86     22.02 o 
   2   5   6       91.66       98.61     14.00 o 
   3   5   6     2572.85     2459.56     42.91 o 
   5   5   6      500.07      502.25     24.94 o 
   6   5   6      527.06      525.59     23.79 o 
   7   5   6       20.38       22.86     23.31 o 
  -5   6   6      723.55      722.33     31.21 o 
  -4   6   6     1032.75      989.57     48.82 o 
  -3   6   6     1518.10     1489.17     42.84 o 
  -2   6   6      108.72      106.26     14.12 o 
  -1   6   6       28.04       12.23      9.51 o 
   0   6   6      745.91      712.56     25.27 o 
   1   6   6     3027.14     2974.72     65.20 o 
   2   6   6      909.66      906.02     28.54 o 
   3   6   6      171.59      182.86     18.99 o 
   4   6   6      243.95      237.97     14.62 o 
   5   6   6      440.79      400.39     19.32 o 
   6   6   6     1060.32     1102.49     35.32 o 
   7   6   6     1022.36     1015.42     35.31 o 
  -4   7   6       43.41       36.75     15.14 o 
  -3   7   6      465.77      449.05     23.38 o 
  -2   7   6     1134.57     1176.56     37.15 o 
  -1   7   6     1161.87     1126.28     35.38 o 
   0   7   6        3.50        4.29      9.56 o 
   1   7   6       34.92       26.39     10.47 o 
   2   7   6      389.51      387.13     19.32 o 
   3   7   6     1121.16     1122.36     34.10 o 
   4   7   6     1529.19     1581.28     61.61 o 
   5   7   6     1393.67     1423.70     39.21 o 
   6   7   6        9.37       19.80     13.11 o 
   7   7   6        9.63        6.50     14.69 o 
  -3   8   6      600.89      552.63     30.77 o 
  -2   8   6       33.81       24.00     12.70 o 
  -1   8   6      367.19      378.95     28.45 o 
   0   8   6      215.92      216.91     17.87 o 
   1   8   6      434.29      427.57     21.37 o 
   2   8   6      478.27      479.81     26.30 o 
   3   8   6      322.54      309.92     18.47 o 
   4   8   6      225.35      176.05     25.23 o 
   5   8   6     1307.49     1239.71     55.16 o 
   6   8   6      724.24      736.92     42.66 o 
  -2   9   6     1093.07     1063.62     38.53 o 
  -1   9   6      748.97      787.64     32.15 o 
   0   9   6      100.44       74.33     15.18 o 
   1   9   6      422.16      398.53     21.97 o 
   2   9   6      859.76      858.31     31.74 o 
   3   9   6     1165.85     1213.36     38.56 o 
   4   9   6     1363.85     1434.05     60.52 o 
   5   9   6      208.60      155.15     26.32 o 
   6   9   6        0.33      -12.01     19.81 o 
  -1  10   6      257.25      275.90     45.32 o 
   0  10   6      882.57      927.21     35.88 o 
   1  10   6      140.56      175.18     20.49 o 
   2  10   6      437.48      448.97     24.52 o 
   3  10   6        5.28        2.67     12.93 o 
   4  10   6      389.11      426.71     23.83 o 
   5  10   6      519.97      543.47     38.53 o 
  -3  -7   7        8.39       -1.32     22.13 o 
  -2  -7   7      718.56      683.74     46.78 o 
  -1  -7   7      727.47      739.96     49.11 o 
  -5  -6   7      108.64      148.35     32.02 o 
  -4  -6   7     1565.45     1542.73     71.93 o 
  -3  -6   7      914.89      918.41     50.40 o 
  -2  -6   7      244.69      281.88     29.96 o 
  -1  -6   7      184.19      126.45     26.98 o 
   0  -6   7      223.52      278.93     31.36 o 
   1  -6   7      263.76      299.69     32.45 o 
  -5  -5   7      385.50      360.83     33.37 o 
  -4  -5   7      101.63      107.76     25.97 o 
  -3  -5   7       76.38       58.77     22.19 o 
  -2  -5   7      679.06      732.42     44.72 o 
  -1  -5   7     1637.15     1520.39     65.25 o 
   0  -5   7     1197.36     1119.94     53.75 o 
   1  -5   7      215.89      162.69     26.89 o 
   2  -5   7       46.53       -5.91     23.77 o 
  -6  -4   7        9.91        8.34     22.22 o 
  -5  -4   7      912.90      845.08     48.88 o 
  -4  -4   7     1172.47     1140.10     55.82 o 
  -3  -4   7      763.14      768.54     44.09 o 
  -2  -4   7     2272.56     2194.70     81.67 o 
  -1  -4   7        0.00        4.04     16.11 o 
   0  -4   7      398.03      409.63     31.39 o 
   1  -4   7     1593.50     1579.10     64.19 o 
   2  -4   7     1066.76      694.81     40.85 o 
  -6  -3   7     1641.26     1700.17     74.59 o 
  -5  -3   7       90.15       79.35     24.51 o 
  -4  -3   7        4.67        2.55     17.95 o 
  -3  -3   7      522.48      450.39     33.05 o 
  -2  -3   7      140.79      150.59     23.85 o 
  -1  -3   7      733.88      723.45     39.47 o 
   0  -3   7     1659.45     1460.91     58.91 o 
   1  -3   7      206.71      202.88     22.27 o 
   2  -3   7      112.24       28.04     16.77 o 
  -7  -2   7       14.36       10.41     28.50 o 
  -6  -2   7      115.77      178.31     32.39 o 
  -5  -2   7      937.74     1160.74     59.03 o 
  -4  -2   7     2483.65     2688.70     97.84 o 
  -3  -2   7     1811.14     1945.01     75.85 o 
  -2  -2   7       69.24       64.59     19.01 o 
  -1  -2   7      203.14      183.04     19.84 o 
   0  -2   7        6.16       -1.20     13.53 o 
   1  -2   7     2889.70     2845.79     92.17 o 
   2  -2   7     2632.16     2514.09     83.36 o 
  -6  -1   7      416.20      486.68     40.31 o 
  -2  -1   7      824.95      907.63     45.21 o 
  -1  -1   7     1918.52     1798.78     66.82 o 
   0  -1   7       75.47       69.46     16.94 o 
   1  -1   7       10.07        0.83     12.18 o 
   2  -1   7      263.96      246.92     13.73 o 
   3  -1   7     2050.36     2092.94     65.91 o 
   4  -1   7     1219.95     1114.64     45.75 o 
   5  -1   7      691.07      692.66     37.44 o 
  -6   0   7      464.78      417.80     34.37 o 
  -5   0   7     1396.72     1478.94     62.84 o 
  -4   0   7     1595.43     1573.43     40.80 o 
  -3   0   7      492.89      517.55     20.71 o 
  -2   0   7       45.56       44.91     12.36 o 
  -1   0   7      157.25      156.97     11.90 o 
   0   0   7     2034.74     2053.76     45.39 o 
   1   0   7     2148.04     2113.40     46.55 o 
   2   0   7      405.42      380.31     16.42 o 
   3   0   7      182.93      194.51     20.18 o 
   4   0   7      377.82      326.23     23.79 o 
   5   0   7      348.08      369.51     20.30 o 
   6   0   7     1224.90     1227.63     39.84 o 
  -6   1   7      146.19      161.03     54.74 o 
  -5   1   7        3.16        4.15     11.39 o 
  -4   1   7      332.28      317.93     17.49 o 
  -3   1   7      952.24      941.97     28.82 o 
  -2   1   7     1923.26     1885.25     44.37 o 
  -1   1   7     2112.89     2098.69     47.35 o 
   0   1   7      280.48      285.73     14.63 o 
   1   1   7       57.77       61.09      9.56 o 
   2   1   7     4024.47     3804.70     79.37 o 
   3   1   7     2002.02     1940.14     63.35 o 
   4   1   7     1406.61     1481.82     39.44 o 
   5   1   7     1651.96     1676.22     45.24 o 
   6   1   7       18.28        6.68     15.38 o 
  -6   2   7      269.20      310.82     30.06 o 
  -5   2   7     1419.94     1425.89     41.36 o 
  -4   2   7      153.71      178.72     22.60 o 
  -3   2   7      253.12      256.85     18.38 o 
  -2   2   7        2.27       -1.88      7.43 o 
  -1   2   7      657.12      641.07     22.22 o 
   0   2   7     2204.59     2195.83     49.70 o 
   1   2   7     2527.61     2596.60     56.35 o 
   2   2   7      294.87      266.97     14.25 o 
   3   2   7        5.97        5.06      8.53 o 
   4   2   7      754.12      778.88     27.78 o 
   5   2   7      832.57      838.12     29.58 o 
   6   2   7      858.69      882.49     41.35 o 
  -6   3   7       88.50      132.56     19.68 o 
  -5   3   7        7.76        9.46     11.49 o 
  -4   3   7      662.07      654.14     25.82 o 
  -3   3   7     5551.34     5373.05    106.24 o 
  -2   3   7     2740.14     2637.13     58.96 o 
  -1   3   7      170.36      158.89     16.34 o 
   0   3   7       28.54       21.18     14.12 o 
   1   3   7      210.09      204.20     13.08 o 
   2   3   7     1662.48     1621.12     40.04 o 
   3   3   7     3617.40     3715.98     60.69 o 
   4   3   7     2590.07     2581.42     83.65 o 
   5   3   7       47.94       39.27     13.37 o 
   6   3   7        0.65        9.43     12.62 o 
   7   3   7      231.55      236.80     22.04 o 
  -6   4   7      497.03      505.73     26.87 o 
  -5   4   7      604.16      585.51     41.87 o 
  -4   4   7      691.16      691.27     27.75 o 
  -3   4   7        0.21        4.49     10.26 o 
  -2   4   7      738.99      747.85     26.63 o 
  -1   4   7      696.85      681.60     33.05 o 
   0   4   7     1644.25     1578.64     40.58 o 
   1   4   7     1072.53     1066.11     62.28 o 
   2   4   7     2085.46     2116.46     38.64 o 
   3   4   7        1.17       -1.32      6.57 o 
   4   4   7      700.74      679.83     24.36 o 
   5   4   7     1609.19     1683.89     44.66 o 
   6   4   7     1765.59     1808.85     48.57 o 
   7   4   7      475.39      485.01     25.86 o 
  -5   5   7       41.08       27.25     20.12 o 
  -4   5   7      656.42      674.33     28.45 o 
  -3   5   7     1104.26      983.40     32.87 o 
  -2   5   7     3468.46     3335.25    121.06 o 
  -1   5   7      611.22      581.72     23.36 o 
   0   5   7       70.09       61.91     10.73 o 
   1   5   7      351.71      334.89     17.48 o 
   2   5   7     1645.30     1586.48     41.38 o 
   3   5   7     2344.06     2356.97     42.69 o 
   4   5   7     1181.49     1145.07     56.69 o 
   5   5   7       40.24       40.60     22.89 o 
   6   5   7       37.65       18.09     13.05 o 
   7   5   7      225.17      219.51     21.25 o 
  -5   6   7      609.63      639.55     46.64 o 
  -4   6   7      162.99      157.71     19.26 o 
  -3   6   7        5.78       11.83     12.09 o 
  -2   6   7      549.49      514.60     23.23 o 
  -1   6   7     2465.98     2418.32     64.93 o 
   0   6   7     3912.01     3762.31     80.30 o 
   1   6   7      831.08      841.99     28.94 o 
   2   6   7       41.58       33.19      9.76 o 
   3   6   7      158.40      168.29     14.79 o 
   4   6   7      140.55      150.67     23.74 o 
   6   6   7     1698.23     1722.91     47.41 o 
  -4   7   7      860.01      903.45     82.36 o 
  -3   7   7      434.26      439.21     24.04 o 
  -2   7   7      638.07      642.51     27.32 o 
  -1   7   7      282.76      273.46     19.45 o 
   0   7   7       28.47       11.74     17.11 o 
   1   7   7      265.81      268.24     17.75 o 
   2   7   7      820.82      809.20     51.74 o 
   3   7   7      951.14     1008.88     33.29 o 
   4   7   7      650.79      612.10     38.07 o 
   5   7   7       56.48       30.39     18.32 o 
   6   7   7      154.97      140.05     18.58 o 
  -3   8   7        0.86       -0.34     13.94 o 
  -2   8   7      844.21      819.73     33.17 o 
  -1   8   7     1725.67     1744.16     49.63 o 
   0   8   7     1243.37     1155.40     37.85 o 
   1   8   7      917.66      919.76     32.57 o 
   2   8   7       56.81       47.09     12.40 o 
   3   8   7      136.57      147.32     33.33 o 
   4   8   7     1399.43     1389.01     59.57 o 
   5   8   7     1332.80     1329.67     59.63 o 
   6   8   7       61.90       81.21     24.65 o 
  -2   9   7      391.78      433.28     25.48 o 
  -1   9   7       13.25       12.67     14.01 o 
   0   9   7       98.78       94.33     24.77 o 
   1   9   7      726.04      707.98     29.74 o 
   2   9   7      272.24      280.66     19.95 o 
   3   9   7      542.86      568.22     26.54 o 
   4   9   7      105.16       81.33     20.84 o 
   5   9   7        4.39        6.97     20.55 o 
   0  10   7      317.64      344.21     25.85 o 
   1  10   7       49.03       59.86     16.43 o 
   2  10   7      160.07      158.74     21.47 o 
   3  10   7       96.07      117.93     29.96 o 
   4  10   7      447.57      486.94     38.30 o 
  -2  -6   8       62.23       60.60     25.26 o 
  -1  -6   8      297.82      299.83     33.60 o 
  -4  -5   8     1206.16     1243.96     64.01 o 
  -3  -5   8     1141.82     1163.20     60.77 o 
  -2  -5   8     1222.23     1271.94     63.04 o 
  -1  -5   8      767.14      782.07     48.13 o 
   0  -5   8       43.57       25.80     22.88 o 
   1  -5   8        1.07       13.44     22.65 o 
  -5  -4   8      664.60      680.27     46.84 o 
  -4  -4   8      155.82      144.80     29.04 o 
  -3  -4   8      193.29      191.01     31.16 o 
  -2  -4   8       91.26       99.82     23.31 o 
  -1  -4   8      554.84      564.94     39.04 o 
   0  -4   8     1051.15     1068.11     54.27 o 
   1  -4   8     1377.08     1215.95     56.13 o 
  -5  -3   8      186.85      232.46     35.72 o 
  -4  -3   8      544.68      542.61     39.88 o 
  -3  -3   8     2133.76     2088.44     82.42 o 
  -2  -3   8     2278.50     2132.90     81.79 o 
  -1  -3   8     2011.87     1937.67     75.31 o 
   0  -3   8        1.39       -5.33     17.09 o 
   1  -3   8     1173.80     1122.92     52.69 o 
  -6  -2   8      947.07     1136.02     64.93 o 
  -5  -2   8     1343.74     1549.32     74.33 o 
  -4  -2   8      804.30      858.61     51.60 o 
  -3  -2   8        7.81       -8.83     18.46 o 
  -2  -2   8      974.84      951.15     49.31 o 
  -1  -2   8      953.60      984.35     48.71 o 
   0  -2   8     1526.24     1422.30     58.60 o 
   1  -2   8      996.31      885.67     43.60 o 
   2  -2   8      636.57      600.12     35.72 o 
  -6  -1   8        0.55       -6.08     29.73 o 
  -5  -1   8      171.41      263.71     39.53 o 
  -4  -1   8     2328.34     2754.09    105.67 o 
  -3  -1   8     1219.75     1307.57     62.75 o 
  -2  -1   8      401.87      438.69     33.51 o 
  -1  -1   8      316.02      295.39     26.89 o 
   0  -1   8      539.76      470.11     31.13 o 
   1  -1   8      123.02       80.30     19.12 o 
   2  -1   8     2107.04     1957.23     69.98 o 
  -6   0   8      858.78      850.93     51.40 o 
  -5   0   8      923.94      945.99     51.03 o 
  -4   0   8      850.83      845.37     46.47 o 
  -3   0   8        0.08        5.65     16.23 o 
  -2   0   8     1467.03     1438.58     60.34 o 
  -1   0   8     2628.96     2475.67     85.60 o 
   0   0   8     2486.03     2469.16     85.51 o 
   1   0   8     1107.02     1050.01     35.40 o 
   2   0   8      762.38      746.52     24.33 o 
   3   0   8      983.96      941.14     39.93 o 
   4   0   8     1287.16     1250.98     50.37 o 
   5   0   8      749.29      672.36     38.07 o 
  -6   1   8       52.42       30.93     26.37 o 
  -5   1   8      303.69      324.17     31.10 o 
  -4   1   8     1229.84     1300.08     38.31 o 
  -3   1   8     1266.49     1297.50     36.87 o 
  -2   1   8     1726.32     1721.98     43.32 o 
  -1   1   8        0.34       -1.84      8.11 o 
   0   1   8      351.69      349.06     16.86 o 
   1   1   8      350.42      342.13     16.51 o 
   2   1   8      327.82      355.06     21.96 o 
   3   1   8      295.13      349.94     24.42 o 
   4   1   8      593.39      585.79     33.37 o 
   5   1   8        1.55        2.41     11.84 o 
  -6   2   8      696.69      692.99     30.98 o 
  -5   2   8      227.93      224.43     19.37 o 
  -4   2   8       17.30      -10.64     11.09 o 
  -3   2   8       92.16      106.73     19.05 o 
  -2   2   8     1073.82     1093.20     36.22 o 
  -1   2   8     1423.49     1476.50     44.42 o 
   0   2   8     2035.26     2087.20     49.48 o 
   1   2   8      662.76      661.40     23.52 o 
   3   2   8      132.55      165.30     21.50 o 
   4   2   8     1022.01      932.92     30.90 o 
   5   2   8     1646.31     1559.93     43.95 o 
   6   2   8      210.15      267.42     49.61 o 
  -5   3   8      322.43      391.09     22.76 o 
  -4   3   8      315.02      309.83     26.26 o 
  -3   3   8     2104.77     1985.35     50.44 o 
  -2   3   8     1180.22     1116.82     46.94 o 
  -1   3   8       26.72       21.26      9.75 o 
   0   3   8      541.39      593.69     23.05 o 
   1   3   8     1647.29     1624.67     42.03 o 
   2   3   8     1319.23     1365.37     37.06 o 
   3   3   8     1328.71     1291.43     51.29 o 
   4   3   8       82.73       55.01     23.25 o 
   5   3   8      338.93      359.96     20.61 o 
   6   3   8      598.66      625.48     28.55 o 
  -5   4   8      389.17      340.39     22.45 o 
  -4   4   8        0.91       -5.37     13.00 o 
  -3   4   8     1596.02     1443.76     41.82 o 
  -2   4   8      267.83      275.48     17.20 o 
  -1   4   8     1327.71     1275.45     37.01 o 
   0   4   8      450.85      446.76     20.41 o 
   1   4   8       34.50       39.43     10.89 o 
   2   4   8        6.43       12.24      9.71 o 
   3   4   8      811.53      846.04     27.40 o 
   4   4   8      553.97      555.16     22.94 o 
   5   4   8      480.05      473.06     22.86 o 
   6   4   8      124.85       97.58     25.21 o 
  -5   5   8      621.34      647.04     30.26 o 
  -4   5   8      609.61      636.73     27.98 o 
  -3   5   8      784.40      733.87     29.00 o 
  -2   5   8       11.77        2.28     10.26 o 
  -1   5   8      514.40      471.40     22.07 o 
   0   5   8      473.15      523.76     22.52 o 
   1   5   8     1410.98     1443.64     40.52 o 
   2   5   8     1257.35     1252.16     41.65 o 
   3   5   8     1178.64     1227.47     52.32 o 
   4   5   8        4.35        4.45      9.97 o 
   5   5   8     1308.64     1272.83     38.38 o 
   6   5   8     1442.15     1467.07     44.05 o 
  -4   6   8       59.67       63.41     17.17 o 
  -3   6   8       38.05       53.65     14.21 o 
  -2   6   8      870.00      861.64     31.55 o 
  -1   6   8     1838.65     1744.49     47.54 o 
   0   6   8      166.73      149.20     15.97 o 
   1   6   8       28.70       30.80     11.25 o 
   2   6   8      669.51      728.09     27.65 o 
   3   6   8      897.60      922.21     31.47 o 
   4   6   8      620.24      608.89     37.67 o 
   5   6   8      837.79      817.67     45.98 o 
   6   6   8       75.07       60.71     35.32 o 
  -3   7   8      168.51      187.84     20.42 o 
  -2   7   8        1.96        0.15     12.18 o 
  -1   7   8      221.08      229.31     20.73 o 
   0   7   8     3267.39     3152.97     73.25 o 
   1   7   8     1088.52     1079.33     54.51 o 
   2   7   8       98.31      111.31     35.33 o 
   3   7   8      106.13      140.63     41.34 o 
   4   7   8        0.96        2.04     16.20 o 
   5   7   8      345.71      329.82     30.39 o 
  -2   8   8      936.80      911.89     35.59 o 
  -1   8   8      329.91      332.14     29.56 o 
   0   8   8      237.17      216.95     35.83 o 
   1   8   8       50.56       60.33     15.00 o 
   2   8   8     1354.73     1383.64     42.77 o 
   3   8   8      376.40      394.97     21.90 o 
   4   8   8     1646.31     1699.54     69.46 o 
   5   8   8      507.55      496.20     37.75 o 
  -1   9   8       75.77       69.32     17.40 o 
   0   9   8      691.38      724.44     31.64 o 
   1   9   8      982.90      980.87     36.40 o 
   2   9   8     1340.35     1327.59     43.18 o 
   3   9   8        1.87       -8.48     14.87 o 
   4   9   8      374.34      381.07     33.88 o 
  -3  -4   9      146.09      137.00     31.56 o 
  -2  -4   9     1042.86     1079.98     57.99 o 
  -1  -4   9      803.22      814.95     50.37 o 
   0  -4   9      455.45      405.38     35.98 o 
   1  -4   9       57.12       45.49     24.83 o 
  -4  -3   9     1087.72     1158.84     63.13 o 
  -3  -3   9     1040.20     1019.69     56.53 o 
  -2  -3   9       37.09       36.58     22.53 o 
  -1  -3   9       75.30       33.00     21.16 o 
   0  -3   9      567.14      543.24     39.59 o 
   1  -3   9     1457.41     1467.56     64.53 o 
  -5  -2   9       28.03       23.45     30.39 o 
  -4  -2   9        0.46       27.95     26.63 o 
  -3  -2   9      707.10      819.05     51.43 o 
  -2  -2   9     1194.79     1346.01     64.30 o 
  -1  -2   9     1396.80     1352.09     61.43 o 
   0  -2   9       17.12        6.48     19.44 o 
   1  -2   9        2.27       -6.91     18.52 o 
  -5  -1   9      929.00     1302.84     75.08 o 
  -4  -1   9      968.23     1231.20     69.03 o 
  -3  -1   9      316.07      427.71     40.48 o 
  -2  -1   9       19.21        8.83     20.53 o 
  -1  -1   9      220.55      234.07     31.22 o 
   0  -1   9     1236.39     1077.92     51.66 o 
   1  -1   9     3084.56     2712.89     92.62 o 
  -5   0   9       38.01       27.26     22.88 o 
  -4   0   9      263.70      289.65     36.95 o 
  -3   0   9      817.13      792.51     46.21 o 
  -2   0   9     1524.94     1534.36     65.76 o 
   0   0   9      114.21       99.07     20.93 o 
   1   0   9       69.14       22.56     18.52 o 
   2   0   9      881.73      852.25     43.17 o 
  -5   1   9      382.05      433.13     38.36 o 
  -4   1   9      562.15      644.12     43.60 o 
  -3   1   9      121.18      115.73     24.68 o 
  -2   1   9       89.49       80.21     22.25 o 
  -1   1   9     1016.54      975.12     48.76 o 
   0   1   9     1619.98     1549.38     63.07 o 
   1   1   9      985.23      966.83     29.64 o 
   2   1   9     1482.77     1462.50     39.20 o 
   3   1   9      190.39      239.40     25.83 o 
   4   1   9      190.70      233.29     27.38 o 
   5   1   9      391.22      391.16     31.71 o 
  -5   2   9       62.12       23.11     24.22 o 
  -4   2   9      190.68      230.20     32.74 o 
  -3   2   9      930.39      930.05     32.24 o 
  -2   2   9     2833.15     2758.12     63.82 o 
  -1   2   9      816.33      823.04     28.56 o 
   0   2   9      166.02      195.99     17.04 o 
   1   2   9      532.99      511.25     21.71 o 
   2   2   9     1060.76     1078.64     32.60 o 
   3   2   9      670.66      708.65     36.78 o 
   4   2   9     3649.40     3474.38    106.13 o 
   5   2   9      221.79      281.14     31.85 o 
  -5   3   9      265.60      319.91     24.72 o 
  -4   3   9      102.01      125.26     28.60 o 
  -3   3   9      226.46      216.80     18.13 o 
  -2   3   9       42.32       34.56     11.81 o 
  -1   3   9     1294.71     1162.17     35.60 o 
   0   3   9     2803.37     2858.76     74.28 o 
   1   3   9      551.42      592.65     24.45 o 
   2   3   9      419.42      409.45     20.40 o 
   3   3   9       78.88       88.09     19.24 o 
   4   3   9        0.91       10.72     16.80 o 
   5   3   9      410.99      442.18     24.19 o 
  -4   4   9      765.36      741.37     31.18 o 
  -3   4   9     1561.26     1495.87     44.56 o 
  -2   4   9      471.97      455.22     22.63 o 
  -1   4   9      581.60      582.70     24.83 o 
   0   4   9        0.88        2.25     10.22 o 
   1   4   9      434.72      488.17     22.57 o 
   2   4   9     1369.38     1406.88     40.10 o 
   3   4   9     1837.99     1880.23     69.26 o 
   5   4   9      128.46      158.85     18.80 o 
  -4   5   9       14.34        6.37     14.18 o 
  -3   5   9        0.17       -8.57     12.84 o 
  -2   5   9       95.37      118.47     15.98 o 
  -1   5   9      925.24      902.38     32.28 o 
   0   5   9     1585.79     1485.84     43.09 o 
   1   5   9     1496.30     1535.96     65.60 o 
   2   5   9      287.55      286.60     18.35 o 
   3   5   9       15.00        0.14     16.63 o 
   4   5   9      284.21      336.32     29.67 o 
   5   5   9     1231.29     1328.95     60.72 o 
  -3   6   9      302.59      327.97     42.23 o 
  -2   6   9      455.50      443.88     24.31 o 
  -1   6   9       50.82       56.43     13.99 o 
   0   6   9       10.35       -1.12     11.63 o 
   1   6   9      517.41      536.80     25.08 o 
   2   6   9     1416.45     1395.77     41.97 o 
   3   6   9      823.35      832.21     44.63 o 
   4   6   9       70.22       77.00     22.73 o 
   5   6   9       90.11       72.38     24.80 o 
  -2   7   9      399.41      376.43     23.30 o 
  -1   7   9     1363.79     1314.67     47.76 o 
   0   7   9     1070.06     1089.63     37.32 o 
   1   7   9      152.80      186.04     40.03 o 
   2   7   9        6.37       13.56     12.89 o 
   3   7   9       51.26        9.78     17.75 o 
   4   7   9      359.43      367.77     32.48 o 
   5   7   9     1293.95     1405.27     65.56 o 
  -1   8   9        8.80       10.67     15.02 o 
   0   8   9       46.24       54.84     15.75 o 
   1   8   9      829.40      876.17     34.34 o 
   2   8   9      361.92      369.67     22.78 o 
   3   8   9      483.59      519.74     37.38 o 
   4   8   9      338.14      378.92     34.43 o 
   1   9   9      230.47      257.97     25.24 o 
   2   9   9       96.66      107.49     19.13 o 
  -2  -3  10      154.20      202.65     36.61 o 
  -1  -3  10      784.17      791.47     50.02 o 
  -3  -2  10      929.60     1080.98     64.39 o 
  -2  -2  10      699.91      811.60     52.60 o 
  -1  -2  10      261.83      301.21     37.55 o 
   0  -2  10      461.14      443.08     36.61 o 
   1  -2  10      433.47      458.47     37.27 o 
  -4  -1  10      328.13      471.03     50.63 o 
  -3  -1  10       13.69       26.86     29.96 o 
  -2  -1  10      975.42     1006.45     60.14 o 
  -1  -1  10      629.33      669.44     45.27 o 
   0  -1  10      658.87      718.60     45.01 o 
   1  -1  10      841.73      806.38     45.18 o 
  -2   0  10      715.33      829.14     55.53 o 
  -1   0  10      110.31       87.81     26.60 o 
   0   0  10      250.93      309.61     31.05 o 
   1   0  10      739.95      687.21     41.54 o 
  -4   1  10       83.14       52.29     25.86 o 
  -3   1  10      146.09      181.52     31.28 o 
  -2   1  10      391.88      367.92     33.34 o 
  -1   1  10     1553.82     1601.75     68.86 o 
   0   1  10     1423.15     1413.24     62.29 o 
   1   1  10      242.82      266.12     29.58 o 
  -4   2  10      387.95      425.88     38.90 o 
  -3   2  10      907.83      979.04     55.67 o 
  -2   2  10      163.76      164.61     30.10 o 
  -1   2  10      112.33      102.31     23.99 o 
   0   2  10      122.26      195.11     28.38 o 
   1   2  10     1217.79     1255.68     56.73 o 
   2   2  10      537.83      494.77     31.19 o 
   3   2  10      800.00      790.79     40.79 o 
   4   2  10      276.15      296.88     28.41 o 
  -4   3  10        3.44       -0.80     24.94 o 
  -3   3  10       32.13       41.41     15.66 o 
  -2   3  10      371.02      405.32     22.38 o 
  -1   3  10     1292.95     1392.17     42.14 o 
   0   3  10      542.12      585.58     25.75 o 
   1   3  10        1.15      -16.89     11.57 o 
   2   3  10       28.16       44.61     13.15 o 
   3   3  10      595.48      640.80     38.10 o 
   4   3  10     1615.55     1634.15     66.82 o 
  -3   4  10      659.61      677.84     29.93 o 
  -2   4  10       40.32       53.68     19.92 o 
  -1   4  10       34.66       27.25     12.81 o 
   0   4  10     1223.68     1219.02     38.84 o 
   1   4  10     1413.40     1367.63     41.35 o 
   2   4  10     1182.01     1213.38     38.37 o 
   3   4  10      242.91      253.73     26.46 o 
   4   4  10        7.77        9.46     19.06 o 
  -3   5  10      178.38      230.74     23.49 o 
  -2   5  10      254.10      282.17     20.52 o 
  -1   5  10      450.98      430.96     23.37 o 
   0   5  10      246.50      263.57     19.35 o 
   1   5  10       24.28       32.08     13.35 o 
   2   5  10      709.52      745.15     39.82 o 
   3   5  10      394.21      443.54     33.74 o 
   4   5  10      548.87      548.03     38.99 o 
  -2   6  10        3.10        3.61     13.93 o 
  -1   6  10       68.25       73.02     16.19 o 
   0   6  10      451.76      471.75     24.96 o 
   1   6  10     1395.68     1433.42     49.57 o 
   2   6  10     1481.83     1478.00     45.47 o 
   3   6  10      123.41      157.99     28.27 o 
   4   6  10      363.35      341.34     32.28 o 
  -1   7  10      491.86      463.50     25.83 o 
   0   7  10      198.29      209.15     21.82 o 
   1   7  10       59.50       83.87     20.70 o 
   2   7  10      881.95      876.57     33.82 o 
   3   7  10      612.26      679.87     43.43 o 
   1   8  10      214.59      225.19     23.59 o 
  -2   0  11       21.15       36.15     33.57 o 
  -1   0  11       69.02       60.60     30.47 o 
   0   0  11      754.96      716.36     47.67 o 
   1   0  11     1167.65     1174.58     58.94 o 
  -2   1  11      995.31     1096.46     59.34 o 
   0   1  11       58.33       78.20     28.01 o 
   1   1  11       89.50       62.27     28.01 o 
  -2   2  11       44.16       51.31     25.89 o 
  -1   2  11      256.37      284.44     31.99 o 
   0   2  11      750.85      807.50     48.73 o 
   1   2  11      661.20      658.49     42.31 o 
  -2   3  11      384.29      386.00     38.47 o 
  -1   3  11      395.02      391.25     37.10 o 
   0   3  11       74.10       50.25     24.28 o 
   1   3  11      363.29      435.74     35.00 o 
  -2   4  11      163.91      193.30     21.40 o 
  -1   4  11      885.67      968.49     49.85 o 
   0   4  11      392.02      448.29     25.17 o 
   1   4  11      328.85      366.15     23.09 o 
   2   4  11      361.97      373.42     31.51 o 
  -1   5  11      148.37      161.53     20.82 o 
   0   5  11        7.98        5.07     15.44 o 
   1   5  11      343.97      343.41     23.08 o 
   2   5  11      748.09      803.89     45.24 o 
   0   6  11      658.18      697.17     32.08 o 
   1   6  11      563.71      604.62     31.63 o 
                                                 
